# Supplementary material for: Nontargeted and targeted metabolic profile of metabolic syndrome patients: a study based on Yi and Han populations in Yunnan
Source: Front Endocrinol (Lausanne). 2025 May 14;16:1488099. doi: 10.3389/fendo.2025.1488099 (PMC12116332; doi:10.3389/fendo.2025.1488099)
Supplement: Supplementary file 1 [file DataSheet1.zip]

Archive with 13 entries (12 files):
- 1488099_SupMaterial/
- 1488099_SupMaterial/Data Sheet 2.PDF
- 1488099_SupMaterial/Figure S1-EICs for the targeted analytes.tif
- 1488099_SupMaterial/Supplement 1-QC signals.pdf
- 1488099_SupMaterial/Table S1-internal standard.XLSX
- 1488099_SupMaterial/Table S2-Calibration-UHPLC-MS.XLSX
- 1488099_SupMaterial/Table S3-Recovery and RSD-UHPLC-MS.XLSX
- 1488099_SupMaterial/Table S4.XLSX
- 1488099_SupMaterial/Table S5.XLSX
- 1488099_SupMaterial/Table S6.XLSX
- 1488099_SupMaterial/Table S7.XLSX
- 1488099_SupMaterial/Table S8.XLSX
- 1488099_SupMaterial/Table S9-enrichment analysis.XLSX
