# Supplementary material for: Nontargeted and targeted metabolic profile of metabolic syndrome patients: a study based on Yi and Han populations in Yunnan
Source: Front Endocrinol (Lausanne). 2025 May 14;16:1488099. doi: 10.3389/fendo.2025.1488099 (PMC12116332; doi:10.3389/fendo.2025.1488099)
Supplement: Supplementary file 1 [file DataSheet1.zip › 1488099_SupMaterial/Table S1-internal standard.XLSX]

## Sheet: Targeted Analytes
Compound Name	M.W.	CAS	Pubchem	HMDB ID	Formula
Ethanolamine	61.08	141-43-5	700	HMDB0000149	C2H7NO
Glycine	75.07	56-40-6	750	HMDB0000123	C2H5NO2
D-Alanine	89.09	338-69-2	71080	HMDB0001310	C3H7NO2
beta-Alanine	89.09	107-95-9	239	HMDB0000056	C3H7NO2
L-Alanine	89.09	56-41-7	5950	HMDB0000161	C3H7NO2
2-Aminoisobutyric acid	103.12	62-57-7	6119	HMDB0001906	C4H9NO2
L-2-Aminobutyric acid	103.12	1492-24-6	80283	HMDB0000452	C4H9NO2
(S)-beta-Aminoisobutyric acid	103.12	4249-19-8	439434	HMDB0002166	C4H9NO2
gamma-Aminobutyric acid	103.12	56-12-2	119	HMDB0000112	C4H9NO2
L-Serine	105.09	56-45-1	5951	HMDB0000187	C3H7NO3
D-Serine	105.09	312-84-5	71077	HMDB0003406	C3H7NO3
L-Proline	115.13	147-85-3	145742	HMDB0000162	C5H9NO2
D-Proline	115.13	344-25-2	8988	HMDB0003411	C5H9NO2
5-Aminovaleric acid	117.15	660-88-8	138	HMDB0003355	C5H11NO2
L-Valine	117.15	72-18-4	6287	HMDB0000883	C5H11NO2
D-Valine	117.15	640-68-6	71563	HMDB0250806	C5H11NO2
D-Threonine	119.12	632-20-2	69435	HMDB0250801	C4H9NO3
L-Threonine	119.12	72-19-5	6288	HMDB0000167	C4H9NO3
L-Homoserine	119.12	672-15-1	12647	HMDB0000719	C4H9NO3
Taurine	125.147	107-35-7	1123	HMDB0000251	C2H7NO3S
L-Pipecolic acid	129.157	3105-95-1	439227	HMDB0000716	C6H11NO2
trans-L-Hydroxyproline	131.13	51-35-4	5810	HMDB0000725	C5H9NO3
D-Isoleucine	131.17	319-78-8	76551		C6H13NO2
L-Isoleucine	131.17	73-32-5	6306	HMDB0000172	C6H13NO2
D-leucine	131.17	328-38-1	439524	HMDB0013773	C6H13NO2
L-Leucine	131.17	61-90-5	6106	HMDB0000687	C6H13NO2
D-Asparagine	132.12	2058-58-4	439600	HMDB0033780	C4H8N2O3
L-Asparagine	132.12	70-47-3	6267	HMDB0000168	C4H8N2O3
D-Aspartic acid	133.1	1783-96-6	83887	HMDB0006483	C4H7NO4
L-Aspartic acid	133.1	56-84-8	5960	HMDB0000191	C4H7NO4
4-Aminobenzoic acid	137.14	150-13-0	978	HMDB0001392	C7H7NO2
D-Glutamine	146.14	5959-95-5	145815	HMDB0003423	C5H10N2O3
L-Glutamine	146.14	56-85-9	5961	HMDB0000641	C5H10N2O3
D-Glutamic acid	147.129	6893-26-1	23327	HMDB0003339	C5H9NO4
L-Glutamic acid	147.129	56-86-0	33032	HMDB0000148	C5H9NO4
L-Methionine	149.21	63-68-3	6137	HMDB0000696	C5H11NO2S
D-Methionine	149.21	348-67-4	84815		C5H11NO2S
L-Histidine	155.15	71-00-1	6274	HMDB0000177	C6H9N3O2
D-Histidine	155.15	351-50-8	71083	HMDB0250763	C6H9N3O2
L-2-Aminoadipic acid	161.16	1118-90-7	92136	HMDB0000510	C6H11NO4
L-Phenylalanine	165.19	63-91-2	6140	HMDB0000159	C9H11NO2
D-Phenylalanine	165.19	673-06-3	71567	HMDB0250791	C9H11NO2
L-Cysteic acid	169.16	498-40-8	72886	HMDB0002757	C3H7NO5S
3-Methyl-histidine	169.18	368-16-1	64969	HMDB0000479	C7H11N3O2
1-Methyl-L-histidine	169.18	332-80-9	92105	HMDB0000001	C7H11N3O2
D-Arginine	174.2	157-06-2	71070	HMDB0003416	C6H14N4O2
L-Arginine	174.2	74-79-3	6322	HMDB0000517	C6H14N4O2
D-Citrulline	175.19	13594-51-9	637599	HMDB0250742	C6H13N3O3
L-Citrulline	175.19	372-75-8	9750	HMDB0000904	C6H13N3O3
D-Tyrosine	181.19	556-02-5	71098	HMDB0250803	C9H11NO3
L-Tyrosine	181.19	60-18-4	6057	HMDB0000158	C9H11NO3
L-Homoarginine	188.227	156-86-5	9085	HMDB0000670	C7H16N4O2
L-Homocitrulline	189.212	1190-49-4	65072	HMDB0000679	C7H15N3O3
Symmetric dimethylarginine	202.254	30344-00-4	169148	HMDB0003334	C8H18N4O2
D-Tryptophan	204.22	153-94-6	9060	HMDB0013609	C11H12N2O2
L-Tryptophan	204.22	73-22-3	6305	HMDB0000929	C11H12N2O2
L-Kynurenine	208.21	2922-83-0	846	HMDB0000684	C10H12N2O3
L-Carnosine	226.23	305-84-0	439224	HMDB0000033	C9H14N4O3
L-Argininosuccinic acid	290.273	2387-71-5	16950	HMDB0000052	C10H18N4O6
L-2,4-diaminobutyric acid	118.134	1758-80-1	134490	HMDB0006284	C4H10N2O2
D-Cysteine	121.16	921-01-7	92851	HMDB0003417	C3H7NO2S
L-Cysteine	121.16	52-90-4	5862	HMDB0000574	C3H7NO2S
D-Ornithine	132.16	348-66-3	71082	HMDB0003374	C5H12N2O2
L-Ornithine	132.16	70-26-8	6262	HMDB0000214	C5H12N2O2
D-Lysine	146.19	923-27-3	57449	HMDB0003405	C6H14N2O2
L-Lysine	146.19	56-87-1	5962	HMDB0000182	C6H14N2O2
L-Cystine	240.3	56-89-3	67678	HMDB0000192	C6H12N2O4S2
D-Cystine	240.3	349-46-2	6857538		C6H12N2O4S2
L-gamma-glutamyl-L-cysteine	250.27	636-58-8	23615402	HMDB0001049	C8H14N2O5S
L-Homocystine	268.354	626-72-2	439579	HMDB0000676	C8H16N2O4S2
Glutathione	307.33	70-18-8	124886	HMDB0000125	C10H17N3O6S
Symmetric dimethylarginine
Taurine
trans-L-Hydroxyproline
