# Supplementary material for: Nontargeted and targeted metabolic profile of metabolic syndrome patients: a study based on Yi and Han populations in Yunnan
Source: Front Endocrinol (Lausanne). 2025 May 14;16:1488099. doi: 10.3389/fendo.2025.1488099 (PMC12116332; doi:10.3389/fendo.2025.1488099)
Supplement: Supplementary file 1 [file DataSheet1.zip › 1488099_SupMaterial/Table S2-Calibration-UHPLC-MS.XLSX]

## Sheet: Calibration
Compound Name	LLOD (nmol/L)	LLOQ (nmol/L)	ULOQ (nmol/L)	R^2
01_Ethanolamine	2.20225	4.4045	5168.15	0.9987
02_Glycine	4.0334	8.0668	1198.21	0.9962
03_β-Alanine	2.1441	4.2882	1223.67	0.999
04_L-Alanine	570.272	1140.54	20140.1	0.9978
05_D-Alanine	281.339	562.678	20084.5	0.9991
06_L-2-Aminobutyric acid	583.813	1167.63	20083.8	0.9988
07_2-Aminoisobutyric acid	91.5822	183.164	10489.6	0.9956
08_(S)-beta-Aminoisobutyric acid	2.53415	5.0683	5094.3	0.9993
09_γ-Aminobutyric acid	4.3063	8.6126	9658.59	0.9958
10_L-Serine	2.2515	4.503	9966.78	0.9999
11_D-Serine	11.5798	23.1595	649.44	0.9955
12_L-Proline	293.665	587.331	20610.9	0.997
13_D-Proline	4.5822	9.1644	10377.5	0.9983
14_5-Aminovaleric acid	5.2414	10.4828	621.663	0.9975
15_L-Valine	571.318	1142.64	19622.2	0.9986
16_D-Valine	2.01735	4.0347	1201.38	0.998
17_L-Homoserine	5.7122	11.4244	1322.53	0.9941
18_L-Threonine	88.6847	177.369	10077.3	0.9992
19_D-Threonine	0.70925	1.4185	636.87	0.9992
20_Taurine	604.359	1208.72	20326.5	0.9985
21_L-Pipecolic acid	1.37985	2.7597	2629.52	0.9968
22_trans-L-Hydroxyproline	22.3908	44.7815	9773.59	0.9979
23_L-Isoleucine	134.201	268.403	9790.21	0.9984
24_D-Isoleucine	0.32575	0.6515	5006.02	0.9998
25_L-Leucine	1.0627	2.1254	9870.52	0.9998
26_D-leucine	0.32885	0.6577	10672.5	0.9944
27_L-Asparagine	5.7985	11.597	1255.06	0.9979
28_D-Asparagine	5.11645	10.2329	2403.37	0.9955
29_D-Aspartic acid	0.6382	1.2764	1259.32	0.9997
30_L-Aspartic acid	148.508	297.015	9846.54	0.9992
31_4-Aminobenzoic acid	83.1869	166.374	10396.3	0.9974
32_L-Glutamine	0.6355	1.271	9711.8	0.9988
33_D-Glutamine	15.8339	31.6679	10549.2	0.9945
34_L-Glutamic acid	16.2324	32.4648	4935.08	0.999
35_D-Glutamic acid	43.6236	87.2471	2554.18	0.9985
36_L-Methionine	1.28865	2.5773	10197.8	0.9996
37_D-Methionine	0.97755	1.9551	2405.95	0.9983
38_L-Histidine	2.87515	5.7503	9471	0.9961
39_D-Histidine	5.3581	10.7162	619.819	0.9995
40_L-2-Aminoadipic acid	0.71445	1.4289	1312.1	0.9965
41_L-Phenylalanine	8.4939	16.9878	2461.47	0.9995
42_D-Phenylalanine	1.0044	2.0088	1190.47	0.9971
43_L-Cysteic acid	128.766	257.533	9616.9	0.9959
44_3-Methyl-histidine	5.1842	10.3684	4805.67	0.9975
45_1-Methyl-L-histidine	15.9192	31.8384	1204.32	0.995
46_L-Arginine	16.7344	33.4689	1212.62	0.9968
47_D-Arginine	4.9571	9.9142	5055.37	0.9996
48_L-Citrulline	85.0631	170.126	9938.44	0.9996
49_D-Citrulline	8.3932	16.7864	5100.56	0.9973
50_D-Tyrosine	1.0078	2.0156	147.244	0.9945
51_L-Tyrosine	31.288	62.576	10212.2	0.9979
52_L-Homoarginine	8.2524	16.5048	1218.98	0.9949
53_L-Homocitrulline	2.4023	4.8046	9417.1	0.9957
54_Symmetric dimethylarginine	70.4049	140.81	4907	0.9991
55_D-Tryptophan	1.40335	2.8067	4994.94	0.9999
56_L-Tryptophan	1.0212	2.0424	1191.28	0.9975
57_L-Kynurenine	138.664	277.328	9915.25	0.999
58_L-Carnosine	1.174	2.348	1220.7	0.9989
59_L-Argininosuccinic acid	2.66005	5.3201	651.875	0.9976
60_L-2,4-diaminobutyric acid	2.77315	5.5463	10050.5	0.9988
61_L-Cysteine	135.805	271.61	10279.4	0.9949
62_D-Cysteine	0.3517	0.7034	163.115	0.9975
63_L-Ornithine	0.3387	0.6774	1153.62	0.9933
64_D-Ornithine	0.55565	1.1113	2381.58	0.9956
65_L-Lysine	1.40775	2.8155	20805.3	0.9977
66_D-Lysine	10.8934	21.7868	10002.1	0.9976
67_L-Cystine	1.41785	2.8357	661.333	0.9957
68_D-Cystine	168.545	337.091	10012.7	0.9995
69_L-γ-glutamyl-L-cysteine	4.92065	9.8413	624.189	0.9985
70_L-Homocystine	4.48815	8.9763	1274.9	0.9985
71_Glutathione	10.7457	21.4914	658.775	0.9947

## Sheet: ValueList_Helper
Sample
Blank
Cal
QC
CC
DoubleBlank
MatrixSpike
MatrixSpikeDup
MatrixBlank
TuneCheck
ResponseCheck
