# Supplementary material for: Nontargeted and targeted metabolic profile of metabolic syndrome patients: a study based on Yi and Han populations in Yunnan
Source: Front Endocrinol (Lausanne). 2025 May 14;16:1488099. doi: 10.3389/fendo.2025.1488099 (PMC12116332; doi:10.3389/fendo.2025.1488099)
Supplement: Supplementary file 1 [file DataSheet1.zip › 1488099_SupMaterial/Table S3-Recovery and RSD-UHPLC-MS.XLSX]

## Sheet: Recovery and RSD
Compound Name	Concentration (nmol/L)	Recovery（%）	RSD（%）
01_Ethanolamine	2000	96.8402	2.93558
02_Glycine	1000	86.191	1.68848
03_β-Alanine	1000	86.7074	2.05389
04_L-Alanine	2000	94.3016	3.97903
05_D-Alanine	2000	101.398	4.10796
06_L-2-Aminobutyric acid	2000	93.5234	3.11348
07_2-Aminoisobutyric acid	1000	85.612	2.3881
08_(S)-beta-Aminoisobutyric acid	1000	87.6422	2.49614
09_γ-Aminobutyric acid	1000	84.9794	3.50978
10_L-Serine	1000	85.9646	1.82443
11_D-Serine	1000	90.6992	1.56032
12_L-Proline	2000	92.6038	2.04186
13_D-Proline	1000	87.4442	4.55483
14_5-Aminovaleric acid	1000	87.739	2.97724
15_L-Valine	2000	100.232	4.22277
16_D-Valine	1000	84.0688	0.915193
17_L-Homoserine	1000	85.9268	1.98605
18_L-Threonine	1000	80.9978	1.12004
19_D-Threonine	1000	88.8258	2.86986
20_Taurine	2000	87.563	2.94125
21_L-Pipecolic acid	1000	85.7444	3.98317
22_trans-L-Hydroxyproline	1000	83.3884	1.76117
23_L-Isoleucine	1000	108.998	3.09088
24_D-Isoleucine	1000	98.5686	5.02368
25_L-Leucine	1000	103.6	2.08784
26_D-leucine	1000	87.8606	0.778646
27_L-Asparagine	1000	82.978	2.98719
28_D-Asparagine	1000	88.967	2.47085
29_D-Aspartic acid	1000	90.4178	2.90601
30_L-Aspartic acid	1000	90.038	2.64054
31_4-Aminobenzoic acid	1000	97.1984	3.66072
32_L-Glutamine	1000	87.5426	1.87613
33_D-Glutamine	1000	91.0384	1.70218
34_L-Glutamic acid	2000	88.9956	3.44152
35_D-Glutamic acid	2000	85.8968	2.70498
36_L-Methionine	1000	88.498	3.06918
37_D-Methionine	1000	87.5862	1.81785
38_L-Histidine	1000	88.3986	3.91919
39_D-Histidine	1000	85.2796	2.76824
40_L-2-Aminoadipic acid	1000	83.0048	1.9747
41_L-Phenylalanine	1000	89.248	2.08342
42_D-Phenylalanine	1000	90.0564	1.25276
43_L-Cysteic acid	1000	92.0898	2.3789
44_3-Methyl-histidine	1000	90.3776	5.31132
45_1-Methyl-L-histidine	1000	89.6804	3.6403
46_L-Arginine	1000	87.7198	2.15986
47_D-Arginine	1000	85.5942	3.66767
48_L-Citrulline	1000	81.5582	1.44738
49_D-Citrulline	1000	89.0172	1.82735
50_D-Tyrosine	1000	93.0232	3.83881
51_L-Tyrosine	1000	89.5056	1.148
52_L-Homoarginine	1000	89.7132	5.84008
53_L-Homocitrulline	1000	89.9694	2.95978
54_Symmetric dimethylarginine	1000	87.5454	5.28171
55_D-Tryptophan	1000	91.2494	1.20865
56_L-Tryptophan	1000	84.2686	0.436028
57_L-Kynurenine	1000	108.359	2.59151
58_L-Carnosine	1000	88.7314	3.42893
59_L-Argininosuccinic acid	1000	93.9286	3.01579
60_L-2,4-diaminobutyric acid	1000	89.797	3.74467
61_L-Cysteine	1000	97.2064	1.67891
62_D-Cysteine	1000	101.073	1.13389
63_L-Ornithine	1000	85.1612	1.80215
64_D-Ornithine	1000	92.9438	3.69824
65_L-Lysine	2000	86.5956	1.88868
66_D-Lysine	1000	93.226	0.972591
67_L-Cystine	1000	95.5728	3.04729
68_D-Cystine	1000	85.4506	1.39659
69_L-γ-glutamyl-L-cysteine	1000	91.5312	6.58381
70_L-Homocystine	1000	84.1952	2.7104
71_Glutathione	1000	96.3582	2.80018

## Sheet: ValueList_Helper
Sample
Blank
Cal
QC
CC
DoubleBlank
MatrixSpike
MatrixSpikeDup
MatrixBlank
TuneCheck
ResponseCheck
