# Supplementary material for: Nontargeted and targeted metabolic profile of metabolic syndrome patients: a study based on Yi and Han populations in Yunnan
Source: Front Endocrinol (Lausanne). 2025 May 14;16:1488099. doi: 10.3389/fendo.2025.1488099 (PMC12116332; doi:10.3389/fendo.2025.1488099)
Supplement: Supplementary file 1 [file DataSheet1.zip › 1488099_SupMaterial/Table S4.XLSX]

## Sheet: file explanation
表头名称	描述
id	该物质在本次定性分析中的唯一数据编号
MS2 name	二级质谱定性匹配分析得到的物质名称
MS2 score	二级匹配的打分，越大越好
level	定性物质等级
MS1 name	一级碎片离子匹配的名称，参考HMDB数据库或KEGG数据库
MS1 ppm	一级匹配的精确度，取值(-25, 25)，越接近0越好
mz	物质特征离子的质荷比
rt	该物质的色谱保留时间
type	采集模式
VIP	该物质在该组对比的OPLS-DA模型得到的变量投影重要度
P-VALUE	该物质在该组对比的t检验得到的P值，P值 = 假设是正确但是被拒绝的概率 = 阴性结果个数/结果总个数，是对与样本数据的一个检验概率
Q-VALUE	假设检验统计量（P值）经多重假设检验校正之后的结果，Q值 = 被拒绝但却是正确的概率 = 假阳性结果个数/推测为阳性结果的个数，是对统计检验得到的推论的一种检验概率，对P值的再统计
FOLD CHANGE	该物质在该组对比两组实验间的倍数关系
LOG_FOLDCHANGE	FOLD CHANGE取以2为底的对数
Group	对比组名称
Cpd_all	检测物质总数
Cpd_diff	该组对比差异物质个数
Cpd_diff_up	该组对比上调差异物质个数
Cpd_diff_down	该组对比下调差异物质个数
HMDB	该物质在HMDB数据库中的索引
Chinese.Name	该物质在数据库中的中文名称
Chinese.Class	该物质在数据库中的中文分类
CAS	该物质的CAS号
KEGG COMPOUND ID	该物质在KEGG COMPOUND数据库中的索引
Super.Class	该物质在HMDB数据库中的二级分类
Class	该物质在HMDB数据库中的三级分类
Sub.Class	该物质在HMDB数据库中的四级分类
Formula	该物质的化学组成
A_1	A_1样品相对定量值
A_10	A_10样品相对定量值
A_11	A_11样品相对定量值
A_12	A_12样品相对定量值
A_13	A_13样品相对定量值
A_14	A_14样品相对定量值
A_15	A_15样品相对定量值
A_17	A_17样品相对定量值
A_18	A_18样品相对定量值
A_2	A_2样品相对定量值
A_20	A_20样品相对定量值
A_21	A_21样品相对定量值
A_22	A_22样品相对定量值
A_23	A_23样品相对定量值
A_24	A_24样品相对定量值
A_25	A_25样品相对定量值
A_26	A_26样品相对定量值
A_27	A_27样品相对定量值
A_28	A_28样品相对定量值
A_29	A_29样品相对定量值
A_3	A_3样品相对定量值
A_31	A_31样品相对定量值
A_32	A_32样品相对定量值
A_33	A_33样品相对定量值
A_4	A_4样品相对定量值
A_5	A_5样品相对定量值
A_8	A_8样品相对定量值
A_9	A_9样品相对定量值
Mean A	A样本重复实验的相对定量值均值
HBP4_10	HBP4_10样品相对定量值
HBP4_107	HBP4_107样品相对定量值
HBP4_114	HBP4_114样品相对定量值
HBP4_151	HBP4_151样品相对定量值
HBP4_154	HBP4_154样品相对定量值
HBP4_185	HBP4_185样品相对定量值
HBP4_190	HBP4_190样品相对定量值
HBP4_196	HBP4_196样品相对定量值
HBP4_200	HBP4_200样品相对定量值
HBP4_232	HBP4_232样品相对定量值
HBP4_276	HBP4_276样品相对定量值
HBP4_53	HBP4_53样品相对定量值
HBP4_55	HBP4_55样品相对定量值
HBP4_7	HBP4_7样品相对定量值
HBP4_74	HBP4_74样品相对定量值
HBP4_82	HBP4_82样品相对定量值
HBP4_9	HBP4_9样品相对定量值
HBP3H_14	HBP3H_14样品相对定量值
HBP3H_176	HBP3H_176样品相对定量值
HBP3H_9	HBP3H_9样品相对定量值
HBP3H_94	HBP3H_94样品相对定量值
Mean HHBP	HHBP样本重复实验的相对定量值均值
HBP_160	HBP_160样品相对定量值
HBP_199	HBP_199样品相对定量值
HBP_39	HBP_39样品相对定量值
HBP_64	HBP_64样品相对定量值
HBP_95	HBP_95样品相对定量值
HBP2_22	HBP2_22样品相对定量值
HBP2_39	HBP2_39样品相对定量值
HBP2_59	HBP2_59样品相对定量值
HBP2_61	HBP2_61样品相对定量值
HBP2_75	HBP2_75样品相对定量值
HBP2_84	HBP2_84样品相对定量值
HBP3Y_113	HBP3Y_113样品相对定量值
HBP3Y_114	HBP3Y_114样品相对定量值
HBP3Y_160	HBP3Y_160样品相对定量值
HBP3Y_181	HBP3Y_181样品相对定量值
HBP3Y_183	HBP3Y_183样品相对定量值
HBP3Y_19	HBP3Y_19样品相对定量值
HBP3Y_31	HBP3Y_31样品相对定量值
HBP3Y_59	HBP3Y_59样品相对定量值
HBP3Y_87	HBP3Y_87样品相对定量值
Mean YHBP	YHBP样本重复实验的相对定量值均值
HLD1_1	HLD1_1样品相对定量值
HLD1_110	HLD1_110样品相对定量值
HLD1_114	HLD1_114样品相对定量值
HLD1_141	HLD1_141样品相对定量值
HLD1_166	HLD1_166样品相对定量值
HLD1_184	HLD1_184样品相对定量值
HLD1_77	HLD1_77样品相对定量值
HLD1_84	HLD1_84样品相对定量值
HLD2_100	HLD2_100样品相对定量值
HLD2_36	HLD2_36样品相对定量值
HLD2_92	HLD2_92样品相对定量值
HLD3Y_107	HLD3Y_107样品相对定量值
HLD3Y_158	HLD3Y_158样品相对定量值
HLD3Y_174	HLD3Y_174样品相对定量值
HLD3Y_4	HLD3Y_4样品相对定量值
HLD3Y_41	HLD3Y_41样品相对定量值
HLD3Y_53	HLD3Y_53样品相对定量值
HLD3Y_73	HLD3Y_73样品相对定量值
HLD3Y_82	HLD3Y_82样品相对定量值
Mean YHLD	YHLD样本重复实验的相对定量值均值
HLD3H_115	HLD3H_115样品相对定量值
HLD3H_164	HLD3H_164样品相对定量值
HLD3H_189	HLD3H_189样品相对定量值
HLD4_104	HLD4_104样品相对定量值
HLD4_106	HLD4_106样品相对定量值
HLD4_133	HLD4_133样品相对定量值
HLD4_135	HLD4_135样品相对定量值
HLD4_136	HLD4_136样品相对定量值
HLD4_149	HLD4_149样品相对定量值
HLD4_176	HLD4_176样品相对定量值
HLD4_225	HLD4_225样品相对定量值
HLD4_252	HLD4_252样品相对定量值
HLD4_255	HLD4_255样品相对定量值
HLD4_259	HLD4_259样品相对定量值
HLD4_302	HLD4_302样品相对定量值
HLD4_322	HLD4_322样品相对定量值
HLD4_323	HLD4_323样品相对定量值
HLD4_35	HLD4_35样品相对定量值
HLD4_5	HLD4_5样品相对定量值
HLD4_63	HLD4_63样品相对定量值
HLD4_8	HLD4_8样品相对定量值
Mean HHLD	HHLD样本重复实验的相对定量值均值
MS1_176	MS1_176样品相对定量值
MS1_182	MS1_182样品相对定量值
MS1_44	MS1_44样品相对定量值
MS1_63	MS1_63样品相对定量值
MS1_68	MS1_68样品相对定量值
MS1_9	MS1_9样品相对定量值
MS1_92	MS1_92样品相对定量值
MS2_10	MS2_10样品相对定量值
MS2_2	MS2_2样品相对定量值
MS2_27	MS2_27样品相对定量值
MS3Y_150	MS3Y_150样品相对定量值
MS3Y_170	MS3Y_170样品相对定量值
MS3Y_23	MS3Y_23样品相对定量值
MS3Y_35	MS3Y_35样品相对定量值
MS3Y_52	MS3Y_52样品相对定量值
Mean YMS	YMS样本重复实验的相对定量值均值
MS3H_102	MS3H_102样品相对定量值
MS3H_106	MS3H_106样品相对定量值
MS3H_147	MS3H_147样品相对定量值
MS3H_205	MS3H_205样品相对定量值
MS4_129	MS4_129样品相对定量值
MS4_140	MS4_140样品相对定量值
MS4_182	MS4_182样品相对定量值
MS4_20	MS4_20样品相对定量值
MS4_205	MS4_205样品相对定量值
MS4_26	MS4_26样品相对定量值
MS4_278	MS4_278样品相对定量值
MS4_3	MS4_3样品相对定量值
MS4_308	MS4_308样品相对定量值
MS4_309	MS4_309样品相对定量值
MS4_37	MS4_37样品相对定量值
MS4_62	MS4_62样品相对定量值
MS4_66	MS4_66样品相对定量值
MS4_70	MS4_70样品相对定量值
MS4_72	MS4_72样品相对定量值
MS4_79	MS4_79样品相对定量值
MS4_87	MS4_87样品相对定量值
MS4_89	MS4_89样品相对定量值
MS4_98	MS4_98样品相对定量值
Mean HMS	HMS样本重复实验的相对定量值均值
CTR1_113	CTR1_113样品相对定量值
CTR1_170	CTR1_170样品相对定量值
CTR1_190	CTR1_190样品相对定量值
CTR1_195	CTR1_195样品相对定量值
CTR1_209	CTR1_209样品相对定量值
CTR1_35	CTR1_35样品相对定量值
CTR1_7	CTR1_7样品相对定量值
CTR2_101	CTR2_101样品相对定量值
CTR2_18	CTR2_18样品相对定量值
CTR2_28	CTR2_28样品相对定量值
CTR2_77	CTR2_77样品相对定量值
CTR3Y_104	CTR3Y_104样品相对定量值
CTR3Y_145	CTR3Y_145样品相对定量值
CTR3Y_156	CTR3Y_156样品相对定量值
CTR3Y_178	CTR3Y_178样品相对定量值
CTR3Y_182	CTR3Y_182样品相对定量值
CTR3Y_184	CTR3Y_184样品相对定量值
CTR3Y_56	CTR3Y_56样品相对定量值
CTR3Y_60	CTR3Y_60样品相对定量值
CTR3Y_79	CTR3Y_79样品相对定量值
CTR3Y_83	CTR3Y_83样品相对定量值
Mean YCTR	YCTR样本重复实验的相对定量值均值
CTR3H_146	CTR3H_146样品相对定量值
CTR3H_152	CTR3H_152样品相对定量值
CTR3H_187	CTR3H_187样品相对定量值
CTR3H_64	CTR3H_64样品相对定量值
CTR3H_96	CTR3H_96样品相对定量值
CTR4_100	CTR4_100样品相对定量值
CTR4_102	CTR4_102样品相对定量值
CTR4_13	CTR4_13样品相对定量值
CTR4_146	CTR4_146样品相对定量值
CTR4_17	CTR4_17样品相对定量值
CTR4_173	CTR4_173样品相对定量值
CTR4_175	CTR4_175样品相对定量值
CTR4_181	CTR4_181样品相对定量值
CTR4_202	CTR4_202样品相对定量值
CTR4_203	CTR4_203样品相对定量值
CTR4_220	CTR4_220样品相对定量值
CTR4_257	CTR4_257样品相对定量值
CTR4_262	CTR4_262样品相对定量值
CTR4_273	CTR4_273样品相对定量值
CTR4_284	CTR4_284样品相对定量值
CTR4_285	CTR4_285样品相对定量值
CTR4_33	CTR4_33样品相对定量值
CTR4_42	CTR4_42样品相对定量值
CTR4_58	CTR4_58样品相对定量值
CTR4_97	CTR4_97样品相对定量值
Mean HCTR	HCTR样本重复实验的相对定量值均值
	本次差异代谢物筛选条件为VIP大于1且P-value小于0.05

## Sheet: HCTRvsHMS
MS2 name	MS2 score	level	mz	rt	VIP	P-VALUE	Q-VALUE	FOLD CHANGE	LOG_FOLDCHANGE
Hygric acid	3.98	level1	128.072	166.8	2.18953	0.000420564	0.0211294	0.569706	-0.81171
2-Hydroxybutyric acid	3.97	level1	103.04	112.3	2.16383	0.0184381	0.173711	1.36147	0.445164
2-Keto-3-deoxygluconic acid	3.97	level1	177.041	187	1.86367	0.0154973	0.158756	1.45253	0.538565
Alanine	3.96	level1	88.0404	205.3	2.31074	9.70748e-05	0.00924504	1.31951	0.400001
beta-Alanine	3.96	level1	88.0404	205.3	2.27744	0.000130484	0.010989	1.31391	0.393866
Glucose	3.96	level1	179.056	182.3	1.98445	0.00713563	0.104985	1.24048	0.310902
Valproic acid	3.96	level1	143.108	27.6	1.53291	0.0482119	0.292085	0.869347	-0.201995
Cholesteryl sulfate	3.96	level1	465.304	13.7	1.52347	0.0288801	0.222479	1.29838	0.37671
Caprylic acid	3.95	level1	143.108	27.6	1.53291	0.0482119	0.292085	0.869347	-0.201995
Acetylglycine	3.95	level1	116.035	172.8	1.88748	0.00197611	0.0519756	0.744644	-0.425377
LPC(18:2/0:0)	3.95	level1	520.339	127.9	2.24179	0.0025367	0.0589228	0.786874	-0.345796
alpha-Ketoisovaleric acid	3.95	level1	115.04	30.8	2.06478	0.00405768	0.0778868	1.22509	0.292884
12-Methyltridecanoic acid	3.95	level1	227.201	24.3	2.16051	0.00171888	0.0478841	1.40518	0.490755
Citrulline	3.94	level1	174.088	229.4	1.78215	0.00607024	0.096528	0.767815	-0.381169
Gly-Val	3.94	level1	173.093	184.9	1.77053	0.00226601	0.0553193	1.39536	0.480638
2-Aminooctanoic acid	3.94	level1	160.133	142.8	1.51106	0.028859	0.222479	0.669653	-0.578514
Uracil	3.94	level1	111.02	35.5	1.24599	0.036671	0.251204	0.79645	-0.328345
PC(16:0/16:0)	3.94	level1	734.567	20.1	1.9584	0.0204614	0.184538	1.17728	0.235462
Propyl paraben	3.94	level1	179.071	17.7	1.99036	0.00131513	0.0417512	0.633868	-0.657745
Tris(2,4-di-tert-butylphenyl)phosphate	3.94	level1	663.452	15.5	2.69983	1.39525e-05	0.00328393	0.784392	-0.350354
2-Keto-3-deoxygalactonic acid	3.93	level1	177.041	187	1.90074	0.0151641	0.157105	1.44825	0.534307
Glutamine	3.93	level1	147.076	220.6	1.98223	0.00153779	0.0454827	0.87432	-0.193766
Glycine	3.93	level1	74.0247	215.9	2.3351	0.00058564	0.0254258	0.776864	-0.364266
Norleucine	3.93	level1	132.101	163.1	1.45727	0.0491825	0.29534	1.12476	0.169613
3beta-Hydroxy-5-cholestenoic acid (3-HCOA)	3.93	level1	415.322	25.6	1.32692	0.00395122	0.0768133	0.676978	-0.562818
PC(16:0/18:1(9Z))	3.93	level1	742.573	20	2.92054	2.62159e-06	0.00133479	0.647445	-0.62717
4-Methylquinolin-2-ol	3.93	level1	158.061	17.7	1.67915	0.00528422	0.0896198	0.807655	-0.308188
Turanose	3.93	level1	341.108	215.2	1.18102	0.0204492	0.184538	0.66207	-0.594944
Myristic acid	3.92	level1	227.201	24.3	2.16051	0.00171888	0.0478841	1.40518	0.490755
gamma-Glutamylglutamine	3.92	level1	276.118	246	2.02689	0.00217739	0.0542251	0.703636	-0.507099
Serine	3.92	level1	106.049	223.8	2.0706	0.00141778	0.0433105	0.845326	-0.24242
N-Acetylmethionine	3.92	level1	190.054	124.3	1.64855	0.0300183	0.225338	0.661941	-0.595226
2-Hydroxy-3-methylbutyric acid	3.92	level1	117.056	68.2	1.92535	0.0212819	0.188299	1.56734	0.648317
2-Hydroxyoctanoic acid	3.92	level1	159.103	44.3	1.33092	0.0486205	0.293676	0.773906	-0.369769
N-Methylnicotinamide	3.92	level1	137.07	24.3	2.11557	0.00484924	0.0847693	0.650256	-0.620921
2-Piperidone	3.92	level1	100.075	22.9	1.6949	0.0117042	0.136981	0.849759	-0.234874
Galactose	3.91	level1	179.056	182.3	1.97649	0.00678179	0.102128	1.24012	0.310476
2-Methylnicotinamide	3.91	level1	137.07	24.3	2.11557	0.00484924	0.0847693	0.650256	-0.620921
6-Methylnicotinamide	3.91	level1	137.07	24.3	2.00056	0.00827153	0.113426	0.656899	-0.606256
Uridine	3.91	level1	245.076	80.2	1.47936	0.00766712	0.109102	0.860682	-0.216447
Indoleacetic acid	3.91	level1	174.056	58.8	1.36674	0.0268572	0.214523	0.634864	-0.655481
Betaine	3.91	level1	118.086	166.8	2.26426	0.00517874	0.0884366	0.831027	-0.267032
Sarcosine	3.9	level1	88.0404	205.3	2.32378	8.57092e-05	0.00858727	1.32534	0.406358
Glycolate	3.9	level1	75.0088	166.2	1.24573	0.037664	0.254662	0.921861	-0.117379
Phe-Trp	3.9	level1	352.165	110.6	1.92408	0.000425267	0.0212425	1.51632	0.600571
PC(14:0/16:0)	3.9	level1	706.538	71.1	1.84444	0.0291941	0.22265	2.31908	1.21355
Indolelactic acid	3.9	level1	204.067	71.4	1.23124	0.0378134	0.255225	1.2755	0.351065
Asparagine	3.89	level1	133.06	225.1	2.21951	0.000699424	0.0281279	0.825377	-0.276875
Tyrosine	3.89	level1	182.081	182	1.57146	0.0249651	0.206378	1.46964	0.555468
PC(P-16:0/0:0)	3.89	level1	480.343	122.5	1.37288	0.00612706	0.0968981	0.847438	-0.23882
Benzoic acid	3.89	level1	121.029	43	2.03111	0.0020621	0.0531089	0.851662	-0.231648
Sucrose	3.88	level1	341.108	215.2	1.20049	0.0191625	0.177143	0.659143	-0.601336
Homoserine	3.88	level1	118.051	219	1.93269	0.00246351	0.0578051	0.723843	-0.466251
LacCer(d18:1/16:0)	3.88	level1	862.621	121.2	2.03928	0.0159104	0.160706	0.779681	-0.359044
2,2-Dimethylsuccinic acid	3.88	level1	145.051	44.2	2.56728	1.13971e-05	0.00308667	1.28009	0.35625
2-Hydroxy-2-methylbutyric acid	3.87	level1	117.056	68.2	1.92535	0.0212819	0.188299	1.56734	0.648317
Valeric acid	3.86	level1	101.061	26.9	1.63384	0.0177434	0.17067	1.31131	0.391013
p-Toluquinone	3.85	level1	121.029	43	2.03111	0.0020621	0.0531089	0.851662	-0.231648
Isovaleric acid	3.85	level1	101.061	26.9	1.59089	0.0236519	0.199785	1.3018	0.380512
Ornithine	3.84	level1	115.086	290.9	1.38919	0.0214398	0.189005	0.863141	-0.212331
Xipamide	3.84	level1	353.034	14.4	1.21397	0.0273078	0.216923	0.339053	-1.56042
N-Lactoyl-Phenylalanine	3.83	level1	236.092	108.5	2.61696	0.000191819	0.0136823	1.75634	0.812569
Ribothymidine	3.82	level1	257.078	60.8	3.44546	4.10368e-08	6.97582e-05	0.71498	-0.484026
3-(2-Methoxyphenyl)propanoic acid	3.81	level1	179.071	17.7	1.98981	0.00132	0.0417512	0.633964	-0.657527
3-Methyluridine	3.81	level1	257.078	60.8	3.44546	4.10368e-08	6.97582e-05	0.71498	-0.484026
2-Ketocaproic acid	3.81	level1	129.056	43.5	1.39554	0.0366513	0.251197	1.15613	0.209308
Ketoleucine	3.81	level1	129.056	43.5	1.37673	0.0397266	0.262017	1.15313	0.205554
3-Methyl-2-oxovaleric acid	3.81	level1	129.056	43.5	1.39823	0.0362031	0.249705	1.15649	0.209757
3-Methyl-1H-pyrazole-4-carbaldehyde	3.81	level1	111.055	32.8	2.92407	6.71502e-06	0.00236794	0.801284	-0.319615
N-Lactoylphenylalanine	3.8	level1	236.092	108.5	2.61696	0.000191819	0.0136823	1.75634	0.812569
N-Methyl-L-asparagine	3.8	level1	145.062	220.6	2.07911	0.00158923	0.0460638	0.812107	-0.300257
4-Hydroxybenzaldehyde	3.78	level1	121.029	43	2.03111	0.0020621	0.0531089	0.851662	-0.231648
3-hydroxybenzaldehyde	3.78	level1	121.029	43	2.03111	0.0020621	0.0531089	0.851662	-0.231648
SM(d18:1/18:0)	3.78	level1	731.601	117.8	2.60954	6.52726e-05	0.00694092	1.20458	0.268529
PE(18:0/18:2)	3.78	level1	742.539	109.4	2.62911	0.000980137	0.0349599	1.94104	0.956833
3-(3-Methoxyphenyl)propanoic acid	3.77	level1	179.071	17.7	1.99036	0.00131513	0.0417512	0.633868	-0.657745
3-IsopropoxybenzoicAcid	3.77	level1	179.071	17.7	1.98886	0.00131974	0.0417512	0.63402	-0.6574
3-Hydroxyoctanoic acid	3.77	level1	159.103	44.3	1.41993	0.033646	0.24039	0.757109	-0.401427
Isomaltose	3.76	level1	341.108	215.2	1.18102	0.0204492	0.184538	0.66207	-0.594944
Tagatose	3.76	level1	203.052	180.6	2.37301	0.00211236	0.0537644	1.32976	0.411167
3-(4-Methoxyphenyl)propanoic acid	3.75	level1	179.071	17.7	1.98981	0.00132	0.0417512	0.633964	-0.657527
Ala-Gly	3.75	level1	145.062	220.6	2.07548	0.00165715	0.0473203	0.813268	-0.298198
Oxypurinol	3.74	level1	151.026	129	1.14722	0.0453449	0.281505	1.24448	0.315543
5-Hydroxyvalproic acid	3.74	level1	159.103	44.3	1.33092	0.0486205	0.293676	0.773906	-0.369769
Pyridoxal (Vitamin B6)	3.73	level1	150.058	44.9	1.31407	0.0112364	0.13404	0.526798	-0.924677
Gly-Ala	3.72	level1	145.062	220.6	2.09101	0.00147146	0.0440498	0.810503	-0.303111
1-Methylpseudouridine	3.71	level1	257.078	60.8	3.44801	3.18969e-08	6.91086e-05	0.709366	-0.495397
Lauramine oxide	3.71	level1	230.247	53.5	2.79146	3.26755e-06	0.0014537	0.687338	-0.540907
PC(18:0/14:0)	3.7	level1	734.567	42.9	1.57222	0.04483	0.27951	1.20245	0.26598
Rhamnose	3.69	level1	145.051	44.2	2.54671	1.38445e-05	0.00328393	1.28442	0.361117
PC(18:0/18:1(9Z))	3.69	level1	770.603	37.4	2.68395	5.73104e-05	0.00632714	0.699042	-0.516549
4-Oxohexanoic acid	3.69	level1	129.056	66.8	1.08228	0.0181602	0.172812	1.33057	0.412048
PC(14:0/14:0)	3.68	level1	678.504	49.4	1.33294	0.0315394	0.231347	2.09853	1.06938
2-Linoleoyl-1-palmitoyl-sn-glycero-3-phosphoethanolamine	3.68	level1	714.507	42.8	1.65285	0.0317807	0.232428	1.4003	0.485733
o-Tyrosine	3.66	level1	182.081	182	1.579	0.0244462	0.203421	1.47252	0.558291
2-Oxoadipic acid	3.66	level1	141.017	207.3	1.49094	0.0335459	0.240071	0.933966	-0.0985582
2-Hydroxyhexanedioic acid	3.65	level1	143.035	182.3	2.00609	0.0101904	0.127347	1.23195	0.300947
PE(P-18:0/18:1(9Z))	3.64	level1	728.556	40.9	2.05494	3.50543e-05	0.00480547	0.595875	-0.746918
5,6-Dihydroxyindole	3.5	level1	150.058	44.9	1.29305	0.0113946	0.135183	0.531269	-0.912486
Parabanic_acid	2.75	level2	112.999	107.7	1.68578	0.0169931	0.166976	0.866603	-0.206557
(6E)-8-Methyl-6-nonenoic acid	2.75	level2	169.123	26.3	1.15618	0.0304558	0.227124	0.671057	-0.575493
Ricinoleic acid	2.75	level2	297.243	337.9	1.50763	0.0255364	0.209377	0.876479	-0.190209
N-Lauroyl-D-erythro-sphingosylphosphorylcholine	2.74	level2	647.512	122.5	1.57327	0.0448091	0.27951	1.34824	0.431076
1-Palmitoyl-2-myristoyl-sn-glycero-3-phosphocholine	2.74	level2	706.538	45.3	2.17173	0.0190201	0.176475	1.69793	0.763775
1-(1Z-Octadecenyl)-2-(5Z,8Z,11Z,14Z-eicosatetraenoyl)-sn-glycero-3-phosphocholine	2.74	level2	794.605	36.2	1.92323	0.00136608	0.0425103	0.821673	-0.283364
1-(1Z-Octadecenyl)-2-(4Z,7Z,10Z,13Z,16Z,19Z-docosahexaenoyl)-sn-glycero-3-phosphocholine	2.74	level2	818.606	36	3.0064	1.21454e-06	0.000842063	0.641155	-0.641254
9-Hydroxyrisperidone	2.74	level2	425.2	31.7	1.61809	0.0205564	0.184997	1.67341	0.742791
Ethephon	2.74	level2	144.982	16	1.28551	0.0439314	0.276814	1.35342	0.436612
L-Isoserine	2.74	level2	104.035	224	2.26049	0.00217348	0.0542056	0.827962	-0.272364
3(2H)-Pyridazinone, 4-chloro-5-(4-morpholinyl)-	2.74	level2	216.053	166.7	2.4642	0.00298823	0.0646676	0.780733	-0.357099
2,3-Dihydroxy-3-methylbutyric acid	2.74	level2	133.051	107.7	2.16117	0.000351545	0.0196559	0.797584	-0.326291
3,3-Dimethyl-2-oxobutanoic acid	2.74	level2	129.056	26.9	1.75827	0.0147685	0.155329	1.19703	0.259457
cis-4,10,13,16-Docosatetraenoic acid	2.74	level2	331.264	21.6	1.43699	0.047887	0.290829	1.27987	0.355994
N-Formylglycine	2.73	level2	102.02	107.7	1.24271	0.0226079	0.19532	0.826312	-0.275241
N-[4-(Pyridin-2-yl)-1,3-thiazol-2-yl]cyclopentanecarboxamide	2.73	level2	272.086	223.3	2.39757	0.00048639	0.0230344	0.737972	-0.438363
2-Amino-5,5,5-trifluoropentanoic acid	2.73	level2	170.043	205.3	1.97915	0.000498697	0.0233619	1.28915	0.366425
LPC(32:0)	2.73	level2	720.589	42.6	2.07774	0.00202478	0.0527753	0.71238	-0.489281
PC(44:11)	2.73	level2	880.586	129.9	2.05795	0.012899	0.144337	0.801227	-0.319717
PC(38:2)	2.73	level2	796.62	36.5	1.4691	0.013471	0.148568	0.817794	-0.29019
3'-Sialyllactose	2.72	level2	632.205	247.4	2.42418	0.000582635	0.0253739	2.10361	1.07287
N-(1-Hydroxy-3-phenylpropan-2-yl)-3-(4-hydroxyquinazolin-2-yl)propanamide	2.72	level2	350.151	110.5	1.00192	0.01503	0.156748	1.29911	0.377519
1-Hexadecyl-2-(9Z-octadecenoyl)-sn-glycero-3-phosphocholine	2.72	level2	746.604	39.5	3.22837	1.62789e-06	0.000940542	0.493809	-1.01797
PC(35:2)	2.72	level2	772.584	40	2.40368	0.000446966	0.0219469	0.733566	-0.447001
[2-(hexadecanoyloxy)-3-[octadec-11-enoyloxy]propoxy]({[2.3.4.5.6-pentahydroxycyclohexyl]oxy})phosphinic acid	2.71	level2	835.532	130.8	1.65155	0.012373	0.140641	1.35819	0.441684
9-HPODE	2.71	level2	311.222	109.7	1.69852	0.0380403	0.256358	0.732198	-0.449693
Neostigmine cation	2.71	level2	223.144	28	1.39134	0.00345863	0.0709448	0.647792	-0.626396
3-(Aminocarbonyl)benzoic acid	2.71	level2	164.035	33.6	1.82047	0.0179911	0.172097	0.636028	-0.652837
3-Amino-4,4,4-trifluorobutanoic acid	2.71	level2	156.028	214.6	2.03083	0.000879138	0.032733	0.749832	-0.415361
1-Chloro-3-(triphenylphosphoranylidene)acetone	2.71	level2	353.086	166.2	1.67313	0.0429383	0.274327	1.22345	0.290955
15S-Hydroperoxy-11Z,13E-eicosadienoic acid	2.71	level2	339.254	88.5	1.84038	0.0490228	0.294847	0.732808	-0.448493
Chrysogine	2.71	level2	191.081	24.8	1.85619	0.0081468	0.112696	0.811617	-0.301129
LPC(16:1)	2.71	level2	494.323	129.8	1.43758	0.0241849	0.202453	1.20982	0.27479
PC(40:7)	2.71	level2	832.583	36.6	1.35311	0.0496038	0.296886	0.882483	-0.18036
N-Nitrosopyrrolidine	2.7	level2	101.071	220.8	1.64027	0.0140269	0.151664	0.899466	-0.152859
Trimethylaminoacetone	2.7	level2	116.107	123.1	2.75166	1.67981e-05	0.00363951	1.82069	0.864487
2-Naphthalenecarboxamide, N-[2-(4-oxo-1-phenyl-1,3,8-triazaspiro[4.5]dec-8-yl)ethyl]-	2.7	level2	427.215	15.1	2.04548	0.0188762	0.176004	1.8942	0.921592
5-Cyclopropyl-2H-tetraazole	2.7	level2	109.052	6.1	1.64278	0.019474	0.1785	0.834871	-0.260376
1-Oleoyl-2-palmitoyl-sn-glycero-3-phosphocholine	2.69	level2	760.582	111.3	2.67647	0.000746721	0.0292165	1.69024	0.75723
N,N-Dimethyl-L-valine	2.69	level2	146.117	221.8	1.73757	0.010824	0.131658	0.822623	-0.281696
2-Pyrimidinylmethanol	2.69	level2	111.055	47	1.86049	0.0120361	0.139416	0.718172	-0.477599
PC(31:1)	2.69	level2	700.525	43.5	1.67432	0.0279458	0.219178	0.761889	-0.392347
L-Menthone_1,2-glycerol_ketal	2.68	level2	298.1	246.6	2.42667	0.00018502	0.0134901	0.643289	-0.63646
1-(1Z-Octadecenyl)-2-(5Z,8Z,11Z,14Z-eicosatetraenoyl)-sn-glycero-3-phosphoethanolamine	2.68	level2	752.556	36.1	1.60485	0.0346173	0.244707	0.830116	-0.268615
Statine	2.68	level2	176.128	201.8	1.43155	0.0288543	0.222479	1.19069	0.2518
3-Chloro-1H-indazole	2.68	level2	151.007	178.3	1.57792	0.0305291	0.227124	1.75294	0.809773
(2-{[3-hydroxy-2-tetradecanamidooctadec-4-en-1-yl phosphonato]oxy}ethyl)trimethylazanium	2.67	level2	733.551	121.1	2.48607	0.0026706	0.0607474	1.41825	0.504113
1,2-Dilinoleoyl-sn-glycero-3-phosphoethanolamine	2.67	level2	740.519	44.9	1.47487	0.0246083	0.204377	1.66581	0.73622
4-Chloro-N-ethylbenzenesulfonamide	2.67	level2	218.006	174.3	2.34447	0.000574967	0.0252849	0.638839	-0.646477
LPC(19:0)	2.67	level2	538.385	125.2	1.6367	0.00831622	0.113748	0.737345	-0.439587
Argininic_acid	2.66	level2	176.103	228.7	1.72688	0.00275172	0.0617018	0.783147	-0.352644
1-O-Hexadecyl-2-O-(4Z,7Z,10Z,13Z,16Z,19Z-docosahexaenoyl)-sn-glyceryl-3-phosphorylcholine	2.66	level2	792.586	36	2.18177	0.00019031	0.0136823	0.79302	-0.334572
PC(32:1)	2.65	level2	732.55	19.4	2.93769	7.56705e-05	0.00776093	1.65862	0.729987
1-(1Z-Octadecenyl)-sn-glycero-3-phosphocholine	2.64	level2	508.375	129.2	2.77311	1.90688e-05	0.00393475	0.711054	-0.491969
2-Amino-6-(methylsulfanyl)-3,5-pyridinedicarbonitrile	2.64	level2	191.04	219.7	2.05312	0.000627128	0.0264477	0.821527	-0.283619
(2E)-4-Hydroxybut-2-enoic acid	2.63	level2	101.024	182.3	1.82723	0.0179068	0.171765	1.22224	0.289531
Buprenorphine	2.63	level2	468.307	131.3	2.83537	2.94938e-05	0.00457822	1.58765	0.666897
Flavidulol_C	2.63	level2	515.312	129.1	1.65044	0.0274286	0.217257	1.12902	0.17507
LysoPC(0:0/18:0)	2.63	level2	546.352	125.9	2.49678	0.000308894	0.0182732	1.19494	0.256941
Thiolutin	2.63	level2	226.996	87.9	1.19018	0.0294007	0.22359	0.499092	-1.00262
5,7-Dibromo-2,1-benzisothiazol-3-amine	2.62	level2	306.851	245.8	1.46379	0.0138889	0.151392	0.912358	-0.132328
Soyacerebroside II	2.62	level2	714.557	119.9	1.35603	0.0303852	0.226878	0.892738	-0.163691
Linolenoylcarnitine	2.62	level2	422.325	112.5	1.4979	0.0446862	0.279116	0.762793	-0.390636
5,10-Dihydro-10-phenophosphazinol 10-oxide	2.61	level2	230.04	221.3	2.15985	0.0017472	0.0481737	0.848746	-0.236595
2-Arachidonoyl-1-stearoyl-sn-glycero-3-phosphoethanolamine	2.6	level2	766.54	40.2	1.57525	0.0386625	0.258441	1.30616	0.385334
2-Docosahexaenoyl-1-stearoyl-sn-glycero-3-phosphoethanolamine	2.6	level2	790.537	39	1.7113	0.0323765	0.235541	1.50313	0.587967
2,4-Dichloro-5-ethyl-3-methylphenol	2.59	level2	203.002	13.7	1.50791	0.0386477	0.258441	0.550288	-0.86174
.DELTA.8-Tetrahydrocannabinol	2.59	level2	315.235	126.5	1.76371	0.0296731	0.224431	0.73084	-0.452372
PC(42:7)	2.59	level2	860.61	121.3	1.28376	0.0359045	0.248818	0.84354	-0.245472
PC(20:3(8Z,11Z,14Z)/P-18:0)	2.58	level2	796.621	19.9	1.30191	0.0333882	0.239369	0.824781	-0.277917
1-Methyl-4-(p-tolylsulfonyl)piperazine	2.58	level2	255.119	162.9	1.53947	0.0238776	0.200699	1.09757	0.134317
PC(18:1(9Z)/P-16:0)	2.56	level2	744.589	38.9	2.95819	0.000277748	0.0171324	0.524609	-0.930687
2-(1H-Indol-1-yl)acetamide	2.56	level2	175.086	26.1	2.20264	0.000694415	0.0279914	0.800451	-0.321116
Fenthion sulfoxide	2.56	level2	295.025	219.1	1.70845	0.00864953	0.116309	0.895608	-0.159061
Gln-Glu	2.54	level2	274.104	247.1	2.55981	2.78194e-05	0.00457822	0.623123	-0.682411
4-Hydroxy-2',4',6'-trimethoxychalcone	2.51	level2	313.113	221.2	2.16704	0.000525538	0.0239715	0.703188	-0.508017
Acetamide, N-(5,6-dihydro-6-oxo-2-phenanthridinyl)-2-(dimethylamino)-	2.5	level2	294.119	187	1.44153	0.0395452	0.261318	1.24772	0.319297
1-Allyl-6-hydroxy-2,4(1H,3H)-pyrimidinedione	2.5	level2	167.043	220.6	2.10551	0.0013478	0.0423041	0.809461	-0.304967
(E)-1-[4-4-Methoxyphenyl]-2-(3,5-dichlorophenyl)ethene	2.5	level2	279.038	181.7	1.52479	0.0310546	0.229637	1.13813	0.186669
Nintedanib	2.5	level2	538.254	135.6	2.0961	0.0205191	0.184757	1.42339	0.509335
7-Methylnaphthalen-2-ol	2.5	level2	159.076	229.1	1.63663	0.0102442	0.12778	0.803871	-0.314964
3-Amino-1,1,1-trifluoro-2-propanol	2.5	level2	130.049	220.9	1.91597	0.004169	0.0788213	0.87683	-0.189632
8-Chloroisoquinoline	2.5	level2	164.029	213	1.2991	0.00821457	0.113115	0.820015	-0.286278
4-Amino-5-carboxy-2-ethylmercaptopyrimidine	2.5	level2	200.044	182	2.48201	0.0333267	0.239369	3.29775	1.72148
2,5-Furandicarboxylic acid	2.49	level2	155.002	66.8	1.46235	0.0309935	0.229381	0.732221	-0.449648
4-Hydroxy-6-methyl-2-oxo-1,2-dihydropyridine-3-carboxamide	2.49	level2	169.058	220.4	2.01557	0.00464865	0.0832387	0.84616	-0.240997
3-Bromo[1,1'-biphenyl]-4-ol	2.48	level2	246.981	359.3	1.56523	0.0227008	0.195661	0.937483	-0.093136
2-[4-(Hydroxycarbamoyl)phenyl]-N-(2-hydroxyethyl)-N-phenylacetamide	2.47	level2	313.119	133	1.59857	0.0174635	0.169873	0.674987	-0.567069
Methyl 3-methyl-4-nitro-1H-pyrazol-5-yl ether	2.47	level2	158.06	26.4	1.76738	0.0113338	0.134831	0.892761	-0.163654
1-(6-Chloropyridin-2-yl)piperazine	2.46	level2	198.084	229.2	1.68931	0.0101613	0.127347	0.797941	-0.325646
3,4-Difluoro-L-phenylalanine	2.45	level2	200.054	211.9	1.53	0.0228975	0.196574	0.829124	-0.27034
PC(39:5)	2.45	level2	804.602	348	1.1884	0.0258216	0.21052	0.792765	-0.335035
Furcelleran	2.44	level2	478.195	152.8	1.43936	0.0403951	0.264814	0.73054	-0.452965
PC(20:2(11Z,14Z)/20:5(5Z,8Z,11Z,14Z,17Z))	2.44	level2	832.584	19.9	1.40818	0.0249365	0.206313	0.825526	-0.276615
(2-aminoethoxy)[2-[hexadec-9-enoyloxy]-3-[octadeca-1.11-dien-1-yloxy]propoxy]phosphinic acid	2.43	level2	698.511	40.9	2.34798	8.41765e-05	0.00848274	0.676135	-0.564617
(3S,5S)-3,5-Diaminohexanoate	2.42	level2	147.113	179.9	1.75273	0.017548	0.170011	1.33868	0.420815
D-Saccharic acid 1,4-lactone	2.42	level2	191.02	87.9	1.96755	0.00919789	0.12087	0.614354	-0.702858
2-(2,6-Dihydroxy-4-methoxycarbonylbenzoyl)-3-hydroxybenzoic acid	2.42	level2	331.049	220	2.10973	0.00305243	0.0653031	0.844119	-0.244481
Valganciclovir	2.4	level2	353.156	184.8	1.90185	0.00137325	0.0426569	1.46192	0.547862
Phenyl isocyanate	2.4	level2	120.047	177.3	2.02329	0.00309839	0.065976	0.851131	-0.232546
2-[2-(2-Aminoethoxy)phenoxy]ethanamine	2.39	level2	197.128	34	1.20915	0.0108115	0.131598	0.696014	-0.522812
PC(16:0/P-16:0)	2.38	level2	718.573	39.9	2.93902	1.51392e-05	0.00332161	0.552767	-0.855256
PC(18:2(9Z,12Z)/P-16:0)	2.38	level2	742.574	38	3.41755	5.75506e-07	0.000525013	0.594199	-0.750981
Trihexosylceramide_(d18:1/16:0)	2.37	level2	1024.68	156.1	2.81041	1.4475e-05	0.00328393	0.698575	-0.517513
SM(d18:0/18:1(9Z))	2.36	level2	731.607	58.4	1.75288	0.00220149	0.0544667	1.45997	0.54594
PC(20:0/18:3(9Z,12Z,15Z))	2.35	level2	812.614	348.7	2.0394	0.0047216	0.083938	1.3359	0.417811
PC(18:3(6Z,9Z,12Z)/15:0)	2.35	level2	742.537	46.1	1.43188	0.00103421	0.0360683	1.94188	0.957457
PC(22:4(7Z,10Z,13Z,16Z)/P-18:0)	2.35	level2	822.637	35.6	2.1732	2.76557e-05	0.00457822	0.724841	-0.464264
1-(3-Chlorophenyl)-6,6-dimethyl-1,6-dihydro-1,3,5-triazine-2,4-diamine	2.35	level2	252.101	162.7	1.48886	0.0415202	0.269523	1.14146	0.190885
PC(0:0/16:0)[U]	2.34	level2	496.339	128.8	2.13269	0.0234136	0.199023	1.15799	0.211629
PC(16:0/16:1(9Z))	2.34	level2	732.551	42.3	2.51377	0.0015599	0.04567	1.8332	0.874368
Mefexamide	2.34	level2	281.185	26.3	1.3514	0.0164535	0.163591	1.57435	0.654759
PC(18:2(9Z,12Z)/15:0)	2.33	level2	744.552	44.9	2.70017	6.83072e-06	0.00236794	1.70066	0.766093
PC(20:4(8Z,11Z,14Z,17Z)/15:0)	2.33	level2	768.552	44.6	1.70729	0.00244559	0.0577373	1.40169	0.487171
(2-aminoethoxy)[2-[docosa-4.7.10.13.16.19-hexaenoyloxy]-3-[octadeca-1.9-dien-1-yloxy]propoxy]phosphinic acid	2.33	level2	772.525	37	1.56996	0.00778081	0.109825	0.734955	-0.444272
2,2'-Dihydroxy-4-methoxybenzophenone	2.32	level2	243.062	78.6	1.08869	0.0282085	0.220044	0.879268	-0.185625
Mangiferdesmethylursanone	2.3	level2	429.372	16.1	2.27079	0.00289145	0.0636009	1.19938	0.262284
PI(18:0/18:2(9Z,12Z))	2.29	level2	863.564	130.4	2.05604	0.00785376	0.110617	0.765809	-0.384943
3-cis-Hydroxy-b,e-Caroten-3'-one	2.29	level2	551.422	16.7	1.494	0.0287293	0.222008	0.726439	-0.461086
Erythronolactone	2.28	level2	117.019	108.3	2.82495	1.30622e-05	0.00328393	0.575857	-0.796218
SM(d18:1/20:0)	2.27	level2	759.633	116.5	1.51802	0.0396767	0.261887	1.12605	0.171266
PC(22:2(13Z,16Z)/P-18:1(9Z))	2.27	level2	824.653	35.9	2.06766	0.000581561	0.0253739	0.733242	-0.447638
(2-aminoethoxy)[2-[octadec-9-enoyloxy]-3-[octadeca-1.11-dien-1-yloxy]propoxy]phosphinic acid	2.26	level2	726.541	40.3	2.4836	4.84959e-05	0.00569534	0.663815	-0.591146
3-Oxocyclobutanecarboxylic acid	2.26	level2	113.024	42.7	1.42109	0.0336314	0.240384	1.26769	0.342203
Dihydroquercetin	2.25	level2	303.051	221.3	1.75787	0.0212417	0.188173	0.851197	-0.232435
PC(20:1(11Z)/0:0)	2.25	level2	550.386	124.5	2.10403	0.0363626	0.250606	0.633013	-0.659693
Bendroflumethiazide	2.24	level2	416.072	181.8	1.70703	0.0249802	0.206378	1.11946	0.162809
(2-aminoethoxy)[2-[docosa-4.7.10.13.16-pentaenoyloxy]-3-(octadecanoyloxy)propoxy]phosphinic acid	2.23	level2	792.551	39.3	2.28816	0.00134969	0.0423041	1.7312	0.791775
Chicoric acid	2.22	level2	473.074	220.6	2.02831	0.00205744	0.0531089	0.869399	-0.201909
1,2-Distearoyl-sn-glycero-3-phospho-(1'-rac-glycerol)	2.22	level2	777.563	37.6	1.42361	0.0116261	0.136541	0.832088	-0.265192
5-(Diaminomethylideneamino)-2-(3,4'-dihydroxy-4,4,7,8a-tetramethyl-6'-oxospiro[2,3,4a,5,6,7-hexahydro-1H-naphthalene-8,2'-3,8-dihydrofuro[2,3-e]isoindole]-7'-yl)pentanoic acid	2.22	level2	543.316	141.1	1.16808	0.026034	0.211553	0.521187	-0.940127
Sulfadimethoxine	2.21	level2	309.068	219.9	2.11324	0.00121114	0.0395343	0.830619	-0.267741
(2-aminoethoxy)[2-[octadec-9-enoyloxy]-3-(octadecanoyloxy)propoxy]phosphinic acid	2.21	level2	744.551	42	1.85477	0.0110967	0.133384	1.46901	0.554847
3-(4-Bromophenyl)-5-(2-fluorophenyl)-1,2,4-oxadiazole	2.2	level2	318.986	219.1	1.78382	0.0067992	0.102301	0.899097	-0.153451
4,5-Dihydro-2-methylthiazole	2.19	level2	102.034	182.1	1.35736	0.014578	0.154171	3.10182	1.63311
4-(Methylmercapto)phenol	2.19	level2	139.026	177.3	1.54409	0.0302305	0.226343	1.29824	0.376562
Benzenesulfonic acid	2.18	level2	156.991	187.7	2.13797	0.00351502	0.0719314	0.875407	-0.191974
Dopamine 4-.beta.-D-glucuronide	2.18	level2	328.107	177.3	1.39481	0.0400136	0.263209	1.23351	0.302772
DAHP	2.17	level2	125.043	219.9	1.41891	0.0410873	0.267751	0.862983	-0.212597
PE(20:1(11Z)/14:1(9Z))	2.17	level2	716.519	47.4	2.64647	0.000512915	0.0236709	1.69257	0.759219
PE(20:4(8Z,11Z,14Z,17Z)/20:5(5Z,8Z,11Z,14Z,17Z))	2.14	level2	786.499	245.1	1.71412	0.0145873	0.154171	0.458721	-1.12431
Sulfasalazine	2.11	level2	399.079	181.9	2.23698	0.0162208	0.162143	1.43544	0.521494
Sulprofos	2.08	level2	323.039	172.9	1.39609	0.0443131	0.278088	0.864621	-0.20986
phellopterin	2.07	level2	339.059	182.1	2.57618	0.00788457	0.110838	2.04313	1.03078
1H-Indole-4-carboxamide, N-[(1,2-dihydro-4,6-dimethyl-2-oxo-3-pyridinyl)methyl]-3-methyl-1-[(1S)-1-methylpropyl]-6-[6-(1-piperazinyl)-3-pyridinyl]-	2.07	level2	527.319	134.1	1.80587	0.00126116	0.0406713	0.497062	-1.0085
Curcumenol	2.04	level2	257.146	166.5	2.21944	0.0407737	0.266389	0.641732	-0.639957
Tribenzylamine N-oxide	2.03	level2	304.174	223.2	1.74828	0.016964	0.166972	0.72492	-0.464106
N-(Fur-3-ylmethyl)arachidonamide	2.02	level2	384.295	21.5	1.44331	0.0354133	0.247308	0.839321	-0.252705
3'-Hydroxyflavanone	2.01	level2	239.077	182.3	1.4716	0.0356318	0.248035	1.25593	0.32876
Caryophyllene_epoxide	2.01	level2	221.185	166.2	2.06781	0.0171369	0.16791	0.62622	-0.675257
2-Benzyl-1,3-dioxo-5-isoindolinecarboxylic acid	2	level2	280.067	53.5	1.98258	0.00177271	0.0485408	1.67764	0.746433
3,4-Dihydro-1-isoquinolinol	2	level2	148.079	221.7	2.07032	0.00154138	0.0454827	0.855433	-0.225273
M401T219	1.97	level3.2	400.988	219.1	1.3805	0.0370836	0.252865	0.930058	-0.104608
4-Aminobutyraldehyde	1.91	level3.1	70.0649	160.1	1.77033	0.00754641	0.108012	0.841436	-0.249075
trans-o-Hydroxybenzylidenepyruvate	1.91	level3.1	213.017	73.3	1.71998	0.0222168	0.192928	1.18113	0.240164
M517T54	1.91	level3.2	517.388	53.6	1.7901	0.0356765	0.248082	0.809287	-0.305277
(R)-S-Lactoylglutathione	1.88	level3.1	416.052	205.3	1.71009	0.00590205	0.0949332	1.2954	0.373398
M264T177	1.86	level3.2	264.073	177.3	1.27052	0.0372041	0.253383	1.1494	0.200876
2-Sulfotrehalose	1.79	level3.1	403.058	177.4	1.71591	0.00519388	0.0885454	1.38803	0.473035
Methanesulfonic acid	1.75	level3.1	155.002	197.8	1.26066	0.0185636	0.174207	0.91204	-0.132832
M496T90	1.74	level3.2	496.419	90.3	1.46942	0.0479459	0.290983	0.940383	-0.0886789
M658T137	1.72	level3.2	658.284	137.2	1.83564	0.0112766	0.134243	0.642225	-0.63885
M213T93	1.71	level3.2	213.017	93.3	1.36012	0.0305782	0.227124	1.31839	0.398782
(S)-2-Methylmalate	1.69	level3.1	186.995	207.1	1.52623	0.00686554	0.10282	0.944328	-0.0826402
M533T55	1.64	level3.2	533.385	54.9	1.62729	0.0294295	0.223631	0.765464	-0.385594
M353T188	1.5	level3.2	352.944	187.6	2.09233	0.00440143	0.0813416	0.769681	-0.377668
M541T127	1.4	level3.2	541.327	126.6	1.55913	0.00585721	0.0945443	0.595527	-0.74776
		level4	162.96	359.3	1.53859	0.0173338	0.169086	0.910399	-0.135429
		level4	190.884	359.3	1.08692	0.0480504	0.291515	1.54002	0.622952
		level4	190.93	359.3	1.29942	0.0165728	0.16441	1.58723	0.666507
		level4	220.147	359.3	1.73157	0.0183852	0.173567	0.852727	-0.229845
		level4	270.942	359.3	1.81866	0.00456622	0.0824441	0.901202	-0.150078
		level4	331.152	359.3	1.21259	0.0292018	0.22265	0.808842	-0.30607
		level4	257.936	357.9	1.65117	0.0139729	0.151655	0.834471	-0.261066
		level4	355.92	357.9	1.24344	0.0407038	0.266133	0.8539	-0.22786
		level4	259.97	357.1	1.03578	0.039977	0.263068	0.786636	-0.346233
		level4	304.939	356.4	1.7464	0.00998494	0.126223	0.840307	-0.251011
		level4	371.951	356.4	1.43022	0.0244027	0.203352	0.840835	-0.250105
		level4	221.091	354.9	1.60043	0.0204075	0.18452	0.846804	-0.2399
		level4	683.1	354.9	1.79186	0.0066318	0.101277	0.821398	-0.283846
		level4	405.949	354.1	1.45307	0.019134	0.176974	0.821756	-0.283218
		level4	195.103	353.4	1.34327	0.0232081	0.19777	0.847651	-0.238459
		level4	805.608	352.6	1.2608	0.0252027	0.207524	1.186	0.246102
		level4	263.876	351.1	1.21441	0.0433546	0.275525	0.820961	-0.284615
		level4	326.217	351.1	1.38017	0.0190273	0.176475	0.858937	-0.219377
		level4	820.598	351.1	1.51906	0.0211493	0.187701	0.759619	-0.396652
		level4	867.54	349.5	1.57325	0.042163	0.271879	1.24576	0.317028
		level4	744.551	348.9	1.84052	0.00738369	0.106474	0.736113	-0.442002
		level4	742.538	348.9	2.01212	0.0278564	0.218912	2.29005	1.19538
		level4	766.539	348.9	2.14805	0.030157	0.22616	2.16061	1.11144
		level4	732.548	348.8	2.28375	0.00177684	0.0485562	1.17373	0.2311
		level4	84.5103	348.7	1.5809	0.0323901	0.235541	1.42331	0.50925
		level4	784.583	348.7	1.71332	0.0257677	0.210433	1.18996	0.250917
		level4	818.595	348.7	1.38272	0.0353529	0.247086	1.19358	0.2553
		level4	805.554	348.6	1.56566	0.0271033	0.216084	1.40203	0.487519
		level4	870.622	348.6	2.04284	0.00576057	0.0941962	1.55874	0.64038
		level4	742.573	348	1.87174	0.00444008	0.0817034	0.630398	-0.665666
		level4	837.618	348	1.67859	0.0122278	0.140036	1.4288	0.5148
		level4	374.221	347.8	1.45454	0.0491974	0.29534	0.856452	-0.223556
		level4	270.942	347.4	1.80178	0.0109312	0.132159	0.907354	-0.140263
		level4	311.882	347.2	1.54693	0.004466	0.0819145	0.740509	-0.433411
		level4	247.928	344.2	1.5453	0.0105557	0.129853	0.798598	-0.324458
		level4	143.991	344.1	1.65125	0.014105	0.151664	0.926892	-0.109527
		level4	450.98	342.4	1.26313	0.0351991	0.246607	0.872888	-0.196131
		level4	404.971	342.1	1.95947	0.00146933	0.0440498	0.809485	-0.304923
		level4	202.943	340.9	1.08699	0.0144922	0.153824	0.758283	-0.399192
		level4	532.982	340.9	1.27383	0.0312478	0.230043	0.817792	-0.290195
		level4	410.987	339.8	1.93631	0.00801751	0.1118	0.911298	-0.134006
		level4	387.951	338.6	1.55913	0.0289264	0.222504	0.665351	-0.587813
		level4	268.93	338	1.36892	0.0458246	0.283445	0.843372	-0.245759
		level4	424.931	337.4	1.50306	0.0353436	0.247086	0.825147	-0.277276
		level4	405.916	337	1.28839	0.0284277	0.220662	0.809776	-0.304405
		level4	427.019	335.4	1.2138	0.0215107	0.189114	0.813881	-0.29711
		level4	265.115	333.5	1.41372	0.031039	0.22962	0.825599	-0.276487
		level4	599.939	330.6	1.456	0.0459236	0.283752	0.800519	-0.320992
		level4	189.041	329.8	1.2655	0.0266007	0.213459	0.740783	-0.432877
		level4	377.325	328	1.35417	0.0140048	0.151664	0.797416	-0.326595
		level4	182.19	327.8	1.56285	0.0152755	0.157977	1.14474	0.195015
		level4	132.904	326.9	1.23196	0.0325939	0.236628	1.23448	0.303898
		level4	327.058	325.6	1.01062	0.0211118	0.187465	0.803691	-0.315288
		level4	233.091	320.6	2.0708	0.000108576	0.00997088	1.35569	0.439022
		level4	178.058	315	1.64948	0.00262881	0.060569	0.862251	-0.213821
		level4	300.01	314.6	1.90869	0.00909401	0.119868	0.675992	-0.564922
		level4	154.062	313.2	1.54778	0.0470602	0.287533	0.9001	-0.151843
		level4	169.133	312.8	1.14841	0.0417025	0.270015	0.873006	-0.195936
		level4	228.089	312.2	1.17114	0.0385581	0.258292	0.803659	-0.315344
		level4	116.07	312.1	1.48312	0.0104326	0.129023	0.91099	-0.134492
		level4	102.055	310.8	1.33731	0.0202244	0.18363	1.28417	0.360833
		level4	273.883	309.2	1.01247	0.0438517	0.276695	0.825832	-0.27608
		level4	155.081	309	1.40606	0.0221249	0.192419	1.21478	0.280696
		level4	136.991	306.4	1.18078	0.0333866	0.239369	0.794356	-0.332142
		level4	372.166	305.7	1.10649	0.0182716	0.173253	0.751978	-0.411237
		level4	192.088	304.4	1.50411	0.0359387	0.248852	0.886871	-0.173203
		level4	479.176	304.4	1.24566	0.0479303	0.290983	1.16865	0.224841
		level4	381.013	300.2	1.73891	0.0041466	0.0788151	1.39074	0.475856
		level4	305.018	298.6	1.79954	0.019192	0.177251	1.23824	0.308292
		level4	368.208	295.5	1.51963	0.0175883	0.170011	1.32017	0.400725
		level4	305.048	292.4	1.35173	0.0182664	0.173253	0.829811	-0.269146
		level4	131.083	291	1.4651	0.0208061	0.186373	0.851049	-0.232685
		level4	222.07	291	1.44278	0.0120704	0.139416	0.869199	-0.202241
		level4	249.075	289.9	1.26017	0.0232194	0.19777	0.705489	-0.503304
		level4	231.065	289.7	1.43154	0.0164564	0.163591	0.816702	-0.292118
		level4	291.002	288.9	1.72345	0.0035354	0.0722631	0.703372	-0.50764
		level4	529.063	288.9	1.33506	0.0322753	0.235054	0.782823	-0.353241
		level4	974.106	288.8	1.44214	0.0497236	0.297151	0.697309	-0.520131
		level4	253.047	288.4	1.23494	0.0436861	0.276455	0.824209	-0.278918
		level4	213.086	288.3	1.59987	0.00700799	0.104087	0.862375	-0.213613
		level4	1077.67	287.8	1.32151	0.0371135	0.252865	0.763534	-0.389236
		level4	136.052	287.5	1.91684	0.00389443	0.0762736	0.744537	-0.425584
		level4	1026.13	287	1.24296	0.0274785	0.217257	0.665549	-0.587383
		level4	1077.17	286.6	1.45849	0.0083357	0.113811	0.692413	-0.530296
		level4	1103.94	286.5	1.4501	0.0244456	0.203421	0.793427	-0.33383
		level4	989.122	285.5	1.2554	0.0278613	0.218912	0.629467	-0.667797
		level4	951.802	285	1.39108	0.0193378	0.177816	0.810451	-0.303202
		level4	1100.36	283.1	1.44648	0.0109998	0.132679	0.682272	-0.551581
		level4	770.238	282.5	1.14408	0.0421141	0.271763	0.609045	-0.71538
		level4	852.276	281.5	1.15957	0.0166633	0.164855	0.613094	-0.705821
		level4	848.497	280.1	1.30003	0.0411538	0.26785	0.850382	-0.233818
		level4	204.051	277.3	1.41266	0.0352725	0.246921	1.31488	0.394931
		level4	143.992	276.5	1.58976	0.0318733	0.232912	0.864056	-0.210803
		level4	318.177	274.5	1.45191	0.0197449	0.180505	0.657674	-0.604555
		level4	790.125	272.9	1.15272	0.0374894	0.254227	0.644742	-0.633207
		level4	470.668	271.3	1.23443	0.0107993	0.131598	1.33442	0.416217
		level4	471.171	271.3	1.41106	0.00978367	0.124783	1.36518	0.449094
		level4	964.326	271.2	1.09872	0.0169997	0.166976	1.36658	0.450566
		level4	491.655	271.1	1.09526	0.0347832	0.24528	1.36144	0.445137
		level4	944.358	271.1	1.12579	0.00253939	0.0589228	1.43022	0.516242
		level4	966.338	271	1.23294	0.0130773	0.145862	1.38136	0.466094
		level4	818.523	270.9	1.03317	0.0417818	0.270327	0.653432	-0.61389
		level4	715.412	268	1.76494	0.0281805	0.219925	0.749788	-0.415445
		level4	236.065	267.6	1.17215	0.0294087	0.22359	0.809766	-0.304424
		level4	476.058	266.9	1.59577	0.0259516	0.211183	0.740365	-0.433692
		level4	976.62	264.3	1.08669	0.0386457	0.258441	0.58553	-0.772185
		level4	186.038	263.7	1.76132	0.0432835	0.275525	0.790724	-0.338753
		level4	656.997	263.2	1.34481	0.0163406	0.163058	0.821481	-0.283702
		level4	611.042	261.6	1.88216	0.000639947	0.0266321	0.77105	-0.375104
		level4	792.992	261	1.48148	0.0158356	0.160233	0.781187	-0.356261
		level4	198.043	259.7	1.57701	0.00728558	0.105498	1.46756	0.553419
		level4	297.99	259.5	1.35649	0.0332349	0.239369	1.06757	0.0943309
		level4	168.103	258.6	1.64929	0.0139452	0.151466	0.735409	-0.443382
		level4	200.054	256.6	1.98736	0.00083945	0.0319083	0.533515	-0.9064
		level4	515.019	254	2.00194	0.000646048	0.0267315	0.806337	-0.310545
		level4	128.953	253.8	1.1079	0.0254196	0.208814	0.84735	-0.23897
		level4	239.04	253.4	1.34614	0.0296164	0.224348	0.672747	-0.571865
		level4	285.27	252.6	1.26564	0.0204305	0.184538	0.707005	-0.500209
		level4	232.139	252.1	1.38	0.00994102	0.125956	1.28406	0.360708
		level4	387.026	251.6	2.65796	6.97827e-05	0.00724277	0.843621	-0.245333
		level4	247.128	251.5	1.85683	0.00282306	0.062653	1.80029	0.848228
		level4	189.013	251.3	2.32806	0.000306567	0.0181977	0.715256	-0.483469
		level4	344.984	251	1.80719	0.0262453	0.212377	0.825955	-0.275865
		level4	104.035	250.2	1.96135	0.0243002	0.202888	0.890212	-0.16778
		level4	118.051	250.1	1.9809	0.00315045	0.0665473	0.844961	-0.243043
		level4	692.964	249.3	1.49828	0.0137991	0.150902	0.77227	-0.372822
		level4	598.927	248.7	1.53741	0.0131299	0.146354	1.23119	0.300054
		level4	610.961	248.7	1.54752	0.0272325	0.216623	0.832731	-0.264077
		level4	680.28	248.7	1.25676	0.00086131	0.0322443	1.54811	0.630511
		level4	318.068	248.2	1.49023	0.0459928	0.283799	0.495462	-1.01315
		level4	484.177	248	1.77057	0.000829952	0.0317027	2.2436	1.16582
		level4	296.087	247.9	1.41317	0.0143704	0.15347	0.419302	-1.25394
		level4	378.09	247.5	2.20269	0.000100367	0.00950636	0.49485	-1.01494
		level4	460.093	247.4	2.61995	3.98449e-05	0.00505558	0.371175	-1.42983
		level4	536.079	247.4	2.04829	0.0102979	0.128136	0.510779	-0.969228
		level4	364.951	247.3	1.50233	0.0288149	0.222472	0.911402	-0.13384
		level4	416.036	247.3	2.34519	0.000172649	0.0130284	0.591514	-0.757515
		level4	394.054	247.1	2.15389	0.000244863	0.0160035	0.588241	-0.76552
		level4	281.932	246.9	1.5876	0.0389264	0.259405	1.07835	0.10882
		level4	438.017	246.8	2.32319	8.13663e-06	0.00266098	0.429052	-1.22078
		level4	275.108	246.7	2.35732	4.57351e-05	0.00550505	0.406336	-1.29925
		level4	372.072	246.6	2.4289	6.09482e-05	0.00659132	0.57516	-0.797965
		level4	514.003	246.6	2.27729	3.40011e-05	0.00479139	0.487796	-1.03565
		level4	424.879	245.6	1.57475	0.0108554	0.131854	0.883425	-0.178821
		level4	246.923	245.4	2.30396	4.68798e-05	0.00560391	0.749622	-0.415764
		level4	342.876	245.4	1.66812	0.0146446	0.154683	0.913933	-0.12984
		level4	484.807	245.4	1.66729	0.0119264	0.138553	0.852131	-0.230853
		level4	227.103	245.3	2.03694	0.0332716	0.239369	0.7488	-0.417347
		level4	522.753	245.3	1.31584	0.0415866	0.269667	0.830324	-0.268254
		level4	284.869	245.2	1.12989	0.0466302	0.286103	0.943653	-0.0836716
		level4	154.074	245.1	1.27047	0.029004	0.222551	1.04419	0.0623805
		level4	404.819	244.9	1.08082	0.026168	0.212048	0.895831	-0.158701
		level4	130.05	244.8	1.53457	0.0291935	0.22265	0.870101	-0.200745
		level4	159.076	244.7	1.50396	0.0209504	0.18699	0.837946	-0.25507
		level4	245.124	243.1	2.63948	3.43737e-05	0.00479691	0.634681	-0.655897
		level4	230.04	240.5	2.0195	0.0079287	0.110891	0.853406	-0.228695
		level4	552.037	240.5	1.38562	0.00902666	0.119362	0.828767	-0.270962
		level4	726.965	239.8	1.1344	0.0408074	0.266509	1.18314	0.24262
		level4	555.078	239.7	1.25601	0.0132897	0.147377	0.824081	-0.279141
		level4	413.052	239.1	1.48872	0.0134315	0.14838	0.762495	-0.391201
		level4	223.02	238.4	1.79037	0.000606025	0.0257457	0.867841	-0.204498
		level4	146.966	237.9	1.4611	0.0100586	0.126705	0.901434	-0.149706
		level4	307.052	237.7	1.32441	0.00859717	0.115965	0.712696	-0.48864
		level4	469.029	237.7	1.19945	0.0321033	0.234293	0.852546	-0.23015
		level4	495.057	237.6	1.78546	0.0121416	0.139439	0.741702	-0.431088
		level4	637.081	237	1.52157	0.0473105	0.288545	0.78945	-0.34108
		level4	510.024	235.6	1.46707	0.0252737	0.207813	0.829196	-0.270215
		level4	920.951	235.6	1.42189	0.0155638	0.159155	0.759909	-0.396101
		level4	268.901	235.4	1.11686	0.029005	0.222551	0.823661	-0.279877
		level4	699.45	235.3	1.41902	0.0291779	0.22265	0.591949	-0.756454
		level4	628.866	232.7	1.23452	0.0448739	0.279583	0.867417	-0.205202
		level4	736.032	231.5	1.22499	0.0427209	0.273671	1.24986	0.32177
		level4	502.054	231.4	1.37738	0.0155996	0.159333	0.832208	-0.264983
		level4	677.989	231.4	1.59926	0.0290973	0.22265	1.22564	0.293533
		level4	266.123	231.3	1.78968	0.0226162	0.19532	1.04533	0.0639553
		level4	617.345	231.2	1.40657	0.021845	0.19075	0.785102	-0.349048
		level4	338.048	231.1	1.4332	0.0092702	0.121451	1.18452	0.244299
		level4	666.06	231	1.91488	0.00668634	0.101484	0.817787	-0.290203
		level4	497.043	230.8	1.79571	0.00931347	0.121559	1.47857	0.5642
		level4	517.034	230.8	1.02785	0.04527	0.281242	1.69521	0.761461
		level4	136.064	230.6	1.73094	0.00592343	0.0951536	1.03921	0.0554866
		level4	389.054	230.6	1.84548	0.00627227	0.0983216	1.22836	0.296734
		level4	89.0546	230.2	1.84994	0.00205505	0.0531089	1.08094	0.112285
		level4	175.092	230.1	1.66823	0.0056296	0.0927799	0.646536	-0.629197
		level4	259.066	230.1	1.79633	0.00587287	0.0946925	0.800803	-0.32048
		level4	256.092	229.9	1.44062	0.0109315	0.132159	0.781079	-0.356459
		level4	342.139	229.5	2.10295	0.00143976	0.0435522	0.674691	-0.5677
		level4	371.165	229.5	1.15268	0.0272022	0.216553	0.304032	-1.7177
		level4	256.091	229.4	1.74523	0.00887601	0.118254	0.736313	-0.44161
		level4	301.113	229.4	2.15707	0.00234251	0.0565498	0.591816	-0.756781
		level4	199.088	229.2	1.65027	0.0161634	0.16213	0.766381	-0.383866
		level4	113.071	229.1	1.18554	0.0463476	0.285076	0.884636	-0.176844
		level4	115.086	229	1.54416	0.00756783	0.108138	0.856568	-0.22336
		level4	360.076	228.8	1.89162	0.00228822	0.0555487	0.534328	-0.904201
		level4	524.082	228.8	2.06749	0.00337382	0.0696878	0.627777	-0.671675
		level4	220.066	228.6	1.57318	0.00974394	0.124551	0.727074	-0.459825
		level4	584.103	228.6	1.26286	0.0306595	0.227492	0.739584	-0.435214
		level4	608.065	228.6	1.62287	0.0145011	0.153824	0.649057	-0.623584
		level4	643.415	228.3	1.5726	0.0113651	0.13511	0.702237	-0.50997
		level4	670.152	228.2	2.09855	0.0038195	0.0755747	0.505909	-0.983051
		level4	338.095	228.1	1.94399	0.00648066	0.100115	0.69855	-0.517565
		level4	420.098	228.1	1.38767	0.0302477	0.226374	0.710327	-0.493445
		level4	502.101	228.1	1.71157	0.024167	0.202453	0.700393	-0.513764
		level4	506.146	228.1	2.05819	0.00608502	0.0966653	0.542959	-0.881084
		level4	666.107	228.1	1.76719	0.00758365	0.108187	0.688209	-0.539081
		level4	690.067	228.1	1.65945	0.00514498	0.0880336	0.721266	-0.471397
		level4	326.03	227.9	1.81191	0.00935828	0.12196	0.689871	-0.535601
		level4	148.061	227.4	1.43767	0.00173126	0.047936	0.624328	-0.679624
		level4	387.026	227.4	2.20243	0.00044252	0.0217904	0.775049	-0.367641
		level4	459.059	226.8	2.42074	0.00124873	0.040381	0.655034	-0.610358
		level4	488.182	226.8	1.44281	0.0403091	0.26455	0.588247	-0.765506
		level4	273.072	226.7	1.9155	0.000667554	0.0271613	0.607751	-0.718448
		level4	258.07	226	2.04134	0.00793625	0.110891	0.686704	-0.54224
		level4	469.029	226	1.28294	0.0459524	0.283752	0.882569	-0.180219
		level4	551.032	226	1.67238	0.014733	0.15505	0.883302	-0.179022
		level4	633.036	226	1.69269	0.00143299	0.0434231	0.839172	-0.252962
		level4	231.06	225.4	2.05803	0.00489161	0.0852123	0.701238	-0.512024
		level4	344.027	225.4	1.06948	0.029867	0.225124	0.778321	-0.361563
		level4	153.028	225.3	1.78774	0.00753839	0.108012	0.701896	-0.51067
		level4	213.049	225.3	2.14771	0.00152876	0.0454511	0.784993	-0.349249
		level4	377.055	225.3	1.59414	0.0018149	0.0493067	0.724455	-0.465032
		level4	561.84	225.1	1.41348	0.0298747	0.225124	0.848398	-0.237186
		level4	170.046	224.9	1.13353	0.031121	0.229723	1.30642	0.385622
		level4	189.013	224.9	1.87687	0.00719138	0.105155	0.852162	-0.230801
		level4	132.049	224.7	2.6119	0.000209083	0.0146131	0.607155	-0.719863
		level4	245.076	224.7	1.8203	0.00263926	0.060569	0.648203	-0.625483
		level4	88.039	223.9	2.00015	0.00098648	0.0349718	0.609781	-0.713638
		level4	177.024	223.8	1.36841	0.0289689	0.222551	0.845368	-0.242349
		level4	232.016	223.7	1.5284	0.0115742	0.13638	0.796691	-0.327909
		level4	518.095	223.5	1.80527	0.0292233	0.22265	0.737744	-0.438807
		level4	273.09	223.3	1.70368	0.0202878	0.183896	0.681154	-0.553947
		level4	150.013	223.2	2.38262	0.000167107	0.0129307	0.815857	-0.293612
		level4	318.064	223.1	2.1408	0.00113905	0.0382619	0.739725	-0.43494
		level4	453.045	222.4	1.60518	0.00407979	0.0780255	0.564179	-0.825775
		level4	320.027	222	1.6055	0.0103429	0.128251	0.550335	-0.861619
		level4	319.027	221.9	1.60236	0.00854615	0.115456	0.828519	-0.271394
		level4	397.004	221.9	1.88354	0.0433585	0.275525	0.757133	-0.401382
		level4	378.994	221.8	2.08499	0.00266155	0.060621	0.672459	-0.572482
		level4	149.08	221.7	1.85035	0.00915746	0.120613	0.812183	-0.300124
		level4	385.054	221.5	1.90112	0.00938373	0.122063	0.803606	-0.315439
		level4	166.086	221.3	1.33632	0.0354714	0.247487	0.862091	-0.214088
		level4	417.098	221.3	2.60923	0.000639999	0.0266321	0.45035	-1.15088
		level4	477.119	221.3	2.01484	0.00155916	0.04567	0.747868	-0.419144
		level4	499.101	221.3	1.93287	0.00372772	0.0752895	0.684372	-0.547146
		level4	559.121	221.3	1.95811	0.00317548	0.0668547	0.787785	-0.344126
		level4	581.104	221.3	1.77108	0.00508345	0.087586	0.749811	-0.415402
		level4	641.126	221.3	1.8094	0.00498219	0.086413	0.770172	-0.376748
		level4	645.169	221.3	1.28261	0.00427295	0.0802416	0.565359	-0.82276
		level4	663.106	221.3	1.62947	0.00245836	0.0578051	0.746575	-0.42164
		level4	665.086	221.3	1.54211	0.00812522	0.112685	0.726633	-0.460702
		level4	723.126	221.3	1.68126	0.0195942	0.179222	0.825286	-0.277034
		level4	727.172	221.3	2.70213	3.68675e-05	0.00490626	0.35714	-1.48544
		level4	747.088	221.3	2.10185	0.00201684	0.0527268	0.778295	-0.36161
		level4	805.13	221.3	1.14351	0.00537384	0.090873	0.746618	-0.421558
		level4	809.175	221.3	1.39466	0.0183832	0.173567	0.538336	-0.893421
		level4	829.093	221.3	1.80989	0.00804999	0.112073	0.808407	-0.306847
		level4	911.096	221.3	1.39912	0.00828072	0.113462	0.783307	-0.352351
		level4	915.138	221.3	1.48474	0.0238469	0.20065	0.599322	-0.738597
		level4	84.0441	221.1	2.03448	0.00279851	0.0623478	0.857043	-0.22256
		level4	226.049	221.1	1.73002	0.0107675	0.131524	0.876511	-0.190156
		level4	335.095	221.1	1.75766	0.0193066	0.177738	0.64052	-0.642684
		level4	131.053	221	2.038	0.0038468	0.0756094	0.856972	-0.22268
		level4	704.432	221	1.54757	0.00686932	0.10282	0.422631	-1.24253
		level4	395.115	221	2.10944	0.000984766	0.0349718	0.714406	-0.485185
		level4	474.077	220.9	1.83508	0.0123264	0.140378	0.802439	-0.317537
		level4	150.017	220.7	1.73664	0.0123085	0.140378	0.759531	-0.396818
		level4	109.041	220.6	1.84284	0.00649221	0.100204	0.848164	-0.237584
		level4	127.051	220.6	2.04024	0.00118056	0.0388285	0.804219	-0.31434
		level4	146.065	220.6	2.07815	0.00108875	0.0370753	0.80775	-0.308019
		level4	286.102	220.6	1.97445	0.00114711	0.03831	0.769649	-0.377727
		level4	392.074	220.6	1.39123	0.0375971	0.254563	0.820837	-0.284832
		level4	413.052	220.6	1.74273	0.0120776	0.139416	0.88266	-0.180071
		level4	495.057	220.6	1.74581	0.0112653	0.1342	0.890364	-0.167533
		level4	555.078	220.6	1.7992	0.00933397	0.121735	0.895191	-0.159732
		level4	577.059	220.6	1.92183	0.0127945	0.14376	0.89186	-0.16511
		level4	601.021	220.6	1.96929	0.00986416	0.125612	0.856949	-0.222719
		level4	637.081	220.6	1.63369	0.0235441	0.199263	0.910003	-0.136057
		level4	659.061	220.6	1.54711	0.0154688	0.158561	0.887598	-0.172022
		level4	661.04	220.6	1.53793	0.0338135	0.24109	0.918373	-0.122848
		level4	719.082	220.6	1.74412	0.0169402	0.166832	0.908948	-0.13773
		level4	743.046	220.6	1.78736	0.0153873	0.158432	0.912764	-0.131686
		level4	765.026	220.6	1.64589	0.0432782	0.275525	0.907626	-0.139831
		level4	766.021	220.6	1.57199	0.0138452	0.151294	0.808703	-0.306317
		level4	825.047	220.6	1.79048	0.016795	0.165873	0.906679	-0.141336
		level4	847.03	220.6	2.01531	0.0132261	0.146859	0.848029	-0.237815
		level4	907.049	220.6	2.01739	0.0048541	0.0847693	0.866882	-0.206093
		level4	151.047	220.4	2.03956	0.00339142	0.0698971	0.843945	-0.244779
		level4	267.026	220.4	1.77484	0.00962561	0.123658	0.906139	-0.142195
		level4	349.028	220.4	1.60178	0.0175712	0.170011	0.912951	-0.13139
		level4	359.091	220.4	2.29442	0.00058983	0.0254317	0.707669	-0.498853
		level4	431.032	220.4	1.63932	0.0184705	0.173711	0.919702	-0.120762
		level4	381.073	220.3	2.07503	0.000483299	0.0230138	0.754068	-0.407233
		level4	463.076	220.3	2.14536	0.000338235	0.0192445	0.760488	-0.395003
		level4	228.068	220.3	1.97197	0.00119268	0.0390788	0.807312	-0.308801
		level4	108.094	220.1	1.4501	0.0139468	0.151466	0.927079	-0.109235
		level4	441.093	220	1.9223	0.000245598	0.0160035	0.731557	-0.450957
		level4	227.065	220	2.12121	0.00116513	0.0386662	0.844093	-0.244526
		level4	249.047	220	1.98353	0.000860548	0.0322443	0.812958	-0.298748
		level4	391.071	219.9	1.95402	0.00284154	0.0629022	0.862062	-0.214137
		level4	849.009	219.9	1.6937	0.0180062	0.172147	0.857292	-0.222142
		level4	465.054	219.8	2.16243	0.000371541	0.0202358	0.742793	-0.428967
		level4	92.0974	219.7	1.68932	0.0105058	0.129597	1.06753	0.0942732
		level4	93.0814	219.7	1.65333	0.00635148	0.0991653	1.07211	0.100457
		level4	213.022	219.7	1.98843	0.00226961	0.0553294	0.838102	-0.254802
		level4	273.043	219.7	1.93745	0.000932715	0.0337753	0.847158	-0.239297
		level4	402.967	219.7	1.78775	0.00378519	0.0754858	0.819856	-0.286558
		level4	253.014	219.5	2.00559	0.00117602	0.0387558	0.865021	-0.209193
		level4	599.987	219.3	1.7002	0.00850893	0.115133	0.813998	-0.296902
		level4	377.028	219.1	2.25744	0.000138075	0.0113965	0.744217	-0.426205
		level4	379.007	219.1	1.58831	0.0168266	0.16609	0.915325	-0.127643
		level4	355.045	219	1.6749	0.0119149	0.138511	0.865522	-0.208358
		level4	437.048	219	1.64874	0.0254034	0.20878	0.868733	-0.203015
		level4	461.01	219	1.93316	0.00539229	0.0909267	0.897007	-0.156809
		level4	506.952	219	1.4375	0.0170111	0.166976	0.900628	-0.150996
		level4	566.973	219	1.41391	0.029866	0.225124	0.907275	-0.140388
		level4	170.024	217.6	1.5801	0.00700588	0.104087	0.712502	-0.489035
		level4	254.053	217.3	1.7589	0.00407883	0.0780255	1.75134	0.808456
		level4	514.902	216.8	1.67671	0.0145637	0.154171	1.26236	0.336123
		level4	203.029	216.7	1.42408	0.0433715	0.275525	0.856653	-0.223217
		level4	122.076	216.4	1.35403	0.0251899	0.207518	1.29228	0.369916
		level4	508.001	215.9	1.88655	0.00181925	0.0493476	0.562419	-0.830282
		level4	524.032	215.8	1.84451	6.12244e-05	0.00659132	0.616787	-0.697155
		level4	787.424	215.8	1.21588	0.0231129	0.197531	1.45212	0.538157
		level4	437.896	215.7	2.31505	0.00116216	0.0386634	0.704526	-0.505274
		level4	265.959	215.6	1.77361	0.01019	0.127347	0.737329	-0.43962
		level4	331.931	215.6	2.38312	0.000256958	0.0164349	0.650448	-0.620495
		level4	371.923	215.6	2.22346	0.000971353	0.0347861	0.700118	-0.51433
		level4	477.887	215.6	1.65454	0.00813763	0.112696	0.765489	-0.385546
		level4	590.003	215.3	1.43388	0.000868101	0.0324284	0.62634	-0.674983
		level4	672.007	215.2	1.01479	0.0257775	0.210433	0.739149	-0.436063
		level4	99.0549	215	1.96341	0.00623975	0.098054	0.848714	-0.236649
		level4	116.082	215	2.18225	0.00392767	0.0766816	0.868395	-0.203577
		level4	168.946	215	1.20083	0.0413014	0.268573	0.970942	-0.0425436
		level4	413.933	215	1.90024	0.00170673	0.0478841	0.683893	-0.548158
		level4	453.926	215	1.93859	0.00187451	0.0501403	0.681695	-0.552801
		level4	519.898	215	1.4829	0.0134742	0.148568	0.765423	-0.385671
		level4	224.165	214.6	1.68338	0.0115687	0.13638	0.868143	-0.203996
		level4	238.03	214.6	2.17221	0.00190204	0.0505646	0.676619	-0.563584
		level4	320.034	214.6	2.14576	0.00063682	0.0266321	0.708867	-0.496414
		level4	402.037	214.6	2.31682	0.000232677	0.0156242	0.598329	-0.740989
		level4	566.043	214.6	1.69382	0.0427341	0.273671	0.825129	-0.277308
		level4	676.482	214.6	1.90129	0.00719381	0.105155	0.662008	-0.59508
		level4	753.937	214.6	1.87852	0.00282138	0.062653	1.45344	0.539473
		level4	120.003	214.3	1.79633	0.00304397	0.0652177	0.744206	-0.426226
		level4	197.089	214.3	1.32999	0.0353054	0.247053	0.614755	-0.701918
		level4	202.006	214.3	1.70886	0.00106109	0.0363679	0.678936	-0.558653
		level4	241.998	214.3	1.4374	0.0136289	0.149531	0.781201	-0.356234
		level4	246.032	214.3	1.38399	0.0283581	0.220319	0.771966	-0.37339
		level4	307.969	214.3	2.01635	0.000809143	0.0311664	0.748858	-0.417236
		level4	389.972	214.3	1.47011	0.00436973	0.0811225	0.710443	-0.493209
		level4	577.94	214.3	1.56136	0.000277231	0.0171324	0.636431	-0.651924
		level4	764.736	214.3	1.15895	0.0377005	0.254662	1.18879	0.249492
		level4	337.236	213.9	1.54682	0.0391791	0.260224	1.20236	0.265871
		level4	364.059	212.6	1.34247	0.0204003	0.18452	0.777624	-0.362855
		level4	333.955	212.5	1.17525	0.0396371	0.261725	0.79777	-0.325955
		level4	282.057	212	1.08647	0.00557692	0.0922373	0.665405	-0.587696
		level4	328.035	211.9	1.68324	0.0089784	0.119069	0.706524	-0.501191
		level4	446.062	211.9	1.45555	0.00594726	0.0952878	0.715997	-0.481974
		level4	540.948	211.7	1.73062	0.00810458	0.112652	0.832021	-0.265308
		level4	704.947	211.7	1.58909	0.0422809	0.272314	1.13461	0.1822
		level4	710.396	211.7	1.1802	0.0179689	0.172032	0.815027	-0.29508
		level4	927.968	211.3	2.31633	0.00156849	0.0457451	0.733597	-0.446941
		level4	1114.93	211.3	1.08243	0.0493463	0.295958	0.822197	-0.282443
		level4	874.4	211	1.0215	0.0347665	0.24528	0.834933	-0.260267
		level4	996.907	210.7	1.20691	0.0259285	0.211094	0.891682	-0.165399
		level4	685.933	210.4	1.65276	0.0234418	0.199023	1.09145	0.126243
		level4	226.987	210.3	1.3995	0.03544	0.247395	0.896432	-0.157734
		level4	850.439	210.3	1.10938	0.0384691	0.25824	0.857566	-0.22168
		level4	891.441	210.3	1.35736	0.0312688	0.230043	1.14282	0.192595
		level4	1067.43	210.3	1.45485	0.0437502	0.276659	0.810224	-0.303607
		level4	370.011	210	1.73411	0.00392588	0.0766816	0.658328	-0.603122
		level4	410.986	210	1.11464	0.0493925	0.296133	0.866818	-0.206199
		level4	1014.45	209.7	1.3092	0.0166136	0.164645	0.800371	-0.321259
		level4	1054.95	209.7	1.37145	0.0490249	0.294847	1.11918	0.162439
		level4	492.99	209.3	1.87835	0.00453859	0.0822021	0.916314	-0.126086
		level4	1008.97	209.3	1.57435	0.0215135	0.189114	0.921632	-0.117737
		level4	1008.97	209.3	1.35225	0.0376937	0.254662	0.925419	-0.111821
		level4	574.995	208.6	1.66986	0.0156817	0.159781	0.923306	-0.115118
		level4	656.997	208.6	1.87688	0.00677606	0.102128	0.912569	-0.131994
		level4	698.5	208.6	1.57385	0.034611	0.244707	0.903321	-0.146689
		level4	539.971	208.4	1.36214	0.0123331	0.140378	0.956321	-0.0644337
		level4	579.968	208.4	1.75704	0.00171789	0.0478841	0.956408	-0.0643024
		level4	620.968	208.4	2.2388	0.000117775	0.0103624	0.941504	-0.0869603
		level4	661.97	208.3	1.86703	0.00214755	0.05408	0.95172	-0.0713912
		level4	73.0003	208	1.57882	0.0265875	0.213459	0.894137	-0.161433
		level4	91.2234	208	1.46582	0.0484497	0.293117	0.913179	-0.13103
		level4	697.995	208	1.47183	0.0349416	0.245697	0.931682	-0.102091
		level4	738.997	208	1.68468	0.0234923	0.199116	0.923322	-0.115094
		level4	740.004	208	2.10585	0.00111916	0.03774	0.892571	-0.163962
		level4	780.001	208	1.59625	0.0409985	0.267555	0.925808	-0.111215
		level4	780.501	208	1.43033	0.010755	0.131524	0.907667	-0.139764
		level4	821	208	1.89787	0.00637773	0.0991653	0.910307	-0.135574
		level4	821.502	208	1.45547	0.0283334	0.220283	0.869312	-0.202053
		level4	822.004	208	1.7254	0.0117031	0.136981	0.917593	-0.124074
		level4	862.002	208	2.03147	0.00202971	0.0528244	0.888146	-0.171131
		level4	944.506	208	1.62551	0.014953	0.156622	0.901403	-0.149755
		level4	985.51	208	1.37775	0.0267926	0.2144	0.88694	-0.173092
		level4	78.1091	207.7	1.87813	0.000917221	0.0335405	0.948239	-0.0766772
		level4	87.2206	207.7	1.91466	0.00150485	0.0448356	0.931588	-0.102235
		level4	540.972	207.7	1.4976	0.0289227	0.222504	1.22605	0.294013
		level4	702.972	207.7	2.15898	0.000211435	0.0147181	0.940498	-0.0885032
		level4	703.975	207.7	2.44941	4.25657e-05	0.00526972	0.920143	-0.12007
		level4	743.973	207.7	1.45009	0.0183262	0.17343	0.963935	-0.0529915
		level4	744.477	207.7	1.27559	0.0286648	0.221806	0.956214	-0.0645953
		level4	784.978	207.7	2.04362	0.00046664	0.0225728	0.936032	-0.0953707
		level4	785.979	207.7	2.05818	0.000338636	0.0192445	0.933655	-0.0990386
		level4	825.975	207.7	1.91556	0.000414709	0.0210164	0.945047	-0.0815418
		level4	826.481	207.7	1.56215	0.00451529	0.0822021	0.932708	-0.100502
		level4	866.98	207.7	1.67734	0.0040283	0.0777507	0.945055	-0.08153
		level4	867.984	207.7	1.51497	0.00939119	0.122063	0.939179	-0.0905275
		level4	907.979	207.7	1.72689	0.00141955	0.0433105	0.934735	-0.0973712
		level4	908.481	207.7	1.56604	0.0107043	0.1314	0.925153	-0.112235
		level4	948.983	207.7	1.97911	0.000394511	0.0206779	0.933651	-0.0990445
		level4	949.483	207.7	1.74273	0.00135501	0.0423942	0.912659	-0.131853
		level4	949.984	207.7	2.17688	0.000305764	0.0181977	0.918889	-0.122037
		level4	1031.99	207.7	1.26784	0.0175584	0.170011	0.865038	-0.209165
		level4	225.024	207.7	1.50219	0.0227797	0.195879	0.847646	-0.238465
		level4	989.981	207.6	1.14735	0.0180488	0.172459	0.945265	-0.0812089
		level4	1031.48	207.6	1.16395	0.03435	0.243217	0.894488	-0.160865
		level4	904.006	207.4	1.97122	0.0048148	0.0845541	0.895761	-0.158814
		level4	944.51	207.4	1.40896	0.0393555	0.26086	0.897408	-0.156164
		level4	70.3379	207.3	1.69188	0.0100729	0.126733	0.900149	-0.151765
		level4	70.4494	207.3	1.75938	0.00930677	0.121559	0.886791	-0.173334
		level4	79.4495	207.3	1.80519	0.00609093	0.0966653	0.883427	-0.178817
		level4	79.5609	207.3	1.52637	0.0207667	0.186119	0.88476	-0.176642
		level4	88.5611	207.3	1.86372	0.00644878	0.0998814	0.87758	-0.188397
		level4	142.02	207.3	1.53339	0.0297344	0.224733	0.932788	-0.100379
		level4	223.019	207.3	1.66345	0.0151492	0.157105	0.919642	-0.120855
		level4	224.023	207.3	1.43155	0.0496235	0.296902	0.925911	-0.111055
		level4	305.022	207.3	1.53425	0.0270016	0.215379	0.927176	-0.109086
		level4	306.026	207.3	1.70126	0.0111959	0.133925	0.91827	-0.12301
		level4	307.028	207.3	2.02834	0.00395344	0.0768133	0.900817	-0.150693
		level4	387.026	207.3	1.6008	0.0208879	0.186773	0.917812	-0.123729
		level4	388.029	207.3	1.59656	0.0187708	0.175677	0.917182	-0.12472
		level4	389.031	207.3	1.62901	0.0151265	0.156998	0.912651	-0.131865
		level4	469.029	207.3	1.68301	0.0144309	0.153767	0.912113	-0.132715
		level4	470.033	207.3	1.70923	0.0100519	0.126705	0.909224	-0.137292
		level4	471.033	207.3	1.64942	0.0234672	0.199023	0.913155	-0.131068
		level4	551.031	207.3	1.77681	0.0084868	0.115012	0.90314	-0.146979
		level4	552.035	207.3	1.71296	0.00888966	0.118344	0.902108	-0.148629
		level4	553.035	207.3	1.71551	0.0184494	0.173711	0.908387	-0.138622
		level4	633.036	207.3	1.73301	0.00823745	0.113183	0.898369	-0.15462
		level4	634.037	207.3	1.74879	0.0095089	0.122815	0.898202	-0.154889
		level4	635.04	207.3	1.96794	0.00610277	0.0966904	0.871069	-0.199141
		level4	715.035	207.3	1.70925	0.00995917	0.126094	0.895113	-0.159858
		level4	716.04	207.3	1.88959	0.00463891	0.0831502	0.884659	-0.176806
		level4	727.017	207.3	1.56965	0.00841649	0.114598	0.808399	-0.30686
		level4	768.521	207.3	2.05787	0.0025372	0.0589228	0.855439	-0.225263
		level4	768.524	207.3	2.12234	0.00165709	0.0473203	0.858964	-0.219331
		level4	797.043	207.3	1.70929	0.0103157	0.128251	0.890172	-0.167844
		level4	798.044	207.3	1.75967	0.0081747	0.112921	0.88509	-0.176104
		level4	809.023	207.3	1.75546	0.00677176	0.102128	0.884236	-0.177496
		level4	809.521	207.3	2.1484	0.00210244	0.0535905	0.826157	-0.275512
		level4	838.044	207.3	1.67134	0.00953243	0.123027	0.880495	-0.183614
		level4	850.02	207.3	1.66366	0.0164601	0.163591	0.89087	-0.166712
		level4	850.526	207.3	1.74553	0.0120787	0.139416	0.889435	-0.169039
		level4	851.025	207.3	1.48853	0.0207559	0.186119	0.855847	-0.224575
		level4	879.04	207.3	1.66331	0.0143898	0.153583	0.894169	-0.161381
		level4	879.047	207.3	1.58627	0.0166288	0.164701	0.898466	-0.154464
		level4	879.548	207.3	1.48186	0.0379133	0.255701	0.889266	-0.169312
		level4	880.049	207.3	1.59172	0.0225467	0.195011	0.89639	-0.157802
		level4	891.021	207.3	1.91332	0.0026488	0.0605695	0.866821	-0.206193
		level4	891.025	207.3	1.96315	0.00178167	0.0485562	0.85636	-0.223711
		level4	891.524	207.3	1.53476	0.0278791	0.218953	0.901596	-0.149446
		level4	903.003	207.3	2.05629	0.00220594	0.0544667	0.892677	-0.16379
		level4	920.044	207.3	1.71287	0.0162156	0.162143	0.885555	-0.175345
		level4	920.546	207.3	1.26834	0.0449869	0.279784	0.904431	-0.144917
		level4	932.028	207.3	1.68214	0.00814117	0.112696	0.877095	-0.189196
		level4	932.525	207.3	2.0551	0.00101856	0.0357381	0.830643	-0.267699
		level4	933.029	207.3	1.24397	0.0261495	0.211997	0.829356	-0.269936
		level4	944.005	207.3	2.12032	0.000909036	0.0334065	0.879003	-0.18606
		level4	961.045	207.3	1.79842	0.00387259	0.0760177	0.884182	-0.177585
		level4	961.546	207.3	1.67977	0.0040052	0.0773936	0.868427	-0.203524
		level4	962.047	207.3	2.006	0.00189012	0.0503247	0.860296	-0.217096
		level4	973.025	207.3	1.83664	0.00482884	0.0846292	0.874482	-0.193499
		level4	973.029	207.3	1.62086	0.0158096	0.160073	0.891637	-0.165472
		level4	973.529	207.3	2.01394	0.00210073	0.0535905	0.851953	-0.231154
		level4	973.532	207.3	1.90741	0.00491622	0.0855046	0.864107	-0.210717
		level4	985.004	207.3	1.92956	0.00459213	0.0827163	0.896124	-0.158229
		level4	985.009	207.3	1.96135	0.00453126	0.0822021	0.893557	-0.162368
		level4	986.011	207.3	1.98756	0.00506989	0.0875244	0.880197	-0.184102
		level4	1002.05	207.3	1.5105	0.023869	0.200699	0.890484	-0.167339
		level4	1002.55	207.3	1.42316	0.0190099	0.176475	0.899622	-0.15261
		level4	1014.03	207.3	1.8581	0.0096546	0.123775	0.857163	-0.222358
		level4	1014.03	207.3	1.77203	0.015177	0.157105	0.864241	-0.210494
		level4	1014.53	207.3	1.5529	0.013382	0.148177	0.876	-0.190998
		level4	1026.01	207.3	1.81722	0.00656283	0.100723	0.880467	-0.18366
		level4	1026.51	207.3	2.68399	8.06561e-05	0.00817551	0.788903	-0.34208
		level4	1026.51	207.3	2.61668	9.00392e-05	0.00886733	0.816419	-0.292618
		level4	1043.05	207.3	1.49649	0.0338058	0.24109	0.902003	-0.148795
		level4	1043.55	207.3	1.79184	0.0021385	0.054033	0.850426	-0.233743
		level4	1055.03	207.3	1.97796	0.00138079	0.042738	0.835082	-0.26001
		level4	1055.53	207.3	2.15578	0.0010244	0.0357981	0.788777	-0.342311
		level4	1067.01	207.3	1.98415	0.00208852	0.0535905	0.881623	-0.181766
		level4	1067.01	207.3	2.07654	0.00114471	0.0383036	0.877099	-0.189188
		level4	1068.01	207.3	1.42721	0.0386177	0.258441	0.904503	-0.144804
		level4	1084.05	207.3	1.64266	0.0146671	0.154704	0.88356	-0.1786
		level4	1096.53	207.3	2.33741	0.00101667	0.0357381	0.807173	-0.30905
		level4	1108.01	207.3	1.62349	0.0128294	0.143837	0.882896	-0.179685
		level4	1108.51	207.3	1.70709	0.00280572	0.0624281	0.828252	-0.271857
		level4	1108.52	207.3	2.2741	0.000162109	0.012772	0.778168	-0.361846
		level4	1125.05	207.3	1.68728	0.00824726	0.113183	0.885178	-0.17596
		level4	1137.03	207.3	2.11874	0.000397664	0.0206779	0.801061	-0.320015
		level4	1149.01	207.3	1.95298	0.00244018	0.0577373	0.872993	-0.195958
		level4	1149.52	207.3	1.6752	0.0108451	0.131822	0.802552	-0.317334
		level4	1150.02	207.3	1.49533	0.0271274	0.216084	0.88537	-0.175648
		level4	1178.54	207.3	2.0871	0.00777539	0.109825	0.73521	-0.443771
		level4	1190.01	207.3	1.72121	0.0188636	0.176004	0.828735	-0.271017
		level4	72.2221	207.1	1.22185	0.0313502	0.230447	0.901462	-0.149662
		level4	75.4467	207.1	1.47469	0.0138764	0.151392	0.922765	-0.115964
		level4	84.5582	207.1	1.39856	0.0212459	0.188173	0.921694	-0.117641
		level4	84.6697	207.1	1.58678	0.00894137	0.11885	0.81303	-0.298619
		level4	93.6699	207.1	1.80331	0.00186371	0.0500057	0.86213	-0.214023
		level4	105.995	207.1	1.77097	0.00349491	0.0716042	0.947414	-0.0779326
		level4	268.997	207.1	1.44874	0.0140959	0.151664	0.946903	-0.078711
		level4	270.001	207.1	1.46089	0.0140514	0.151664	0.944366	-0.0825827
		level4	351	207.1	1.46768	0.0105141	0.129597	0.940853	-0.0879589
		level4	352.004	207.1	1.3924	0.0173349	0.169086	0.941786	-0.0865287
		level4	433.003	207.1	1.39277	0.0161576	0.16213	0.941597	-0.0868189
		level4	434.007	207.1	1.74443	0.00324699	0.0678074	0.924489	-0.113272
		level4	515.005	207.1	1.64669	0.00404617	0.0777955	0.927211	-0.109031
		level4	516.009	207.1	1.5346	0.00770586	0.10939	0.92998	-0.104728
		level4	526.986	207.1	1.59561	0.0073245	0.105885	0.93015	-0.104465
		level4	567.99	207.1	1.49275	0.0137917	0.150902	0.932614	-0.100648
		level4	597.008	207.1	1.47876	0.0108083	0.131598	0.930153	-0.10446
		level4	598.011	207.1	1.52967	0.00766422	0.109102	0.926861	-0.109575
		level4	608.989	207.1	1.69524	0.00415834	0.0788213	0.922988	-0.115616
		level4	649.992	207.1	1.3925	0.0221105	0.19239	0.932655	-0.100585
		level4	679.014	207.1	1.50786	0.0107626	0.131524	0.921891	-0.117332
		level4	680.014	207.1	1.32786	0.0235105	0.199173	0.936053	-0.0953378
		level4	681.015	207.1	1.59837	0.0104697	0.129253	0.902283	-0.148348
		level4	690.992	207.1	1.55802	0.0121108	0.139439	0.931297	-0.102686
		level4	691.494	207.1	2.00506	0.000407053	0.0209375	0.906919	-0.140955
		level4	731.992	207.1	1.26048	0.0373643	0.254049	0.946044	-0.0800209
		level4	732.497	207.1	1.54041	0.00767296	0.109102	0.908498	-0.138444
		level4	761.016	207.1	1.32275	0.0212249	0.188173	0.925033	-0.112423
		level4	761.515	207.1	1.71443	0.00172662	0.0478841	0.77261	-0.372188
		level4	762.019	207.1	1.34736	0.0213138	0.188407	0.925646	-0.111467
		level4	763.019	207.1	1.89762	0.00381482	0.0755747	0.841399	-0.249139
		level4	772.997	207.1	1.38906	0.0214664	0.189005	0.939242	-0.0904309
		level4	773.497	207.1	1.5143	0.0200375	0.182411	0.928701	-0.106714
		level4	802.018	207.1	1.10228	0.049205	0.29534	0.914816	-0.128446
		level4	802.516	207.1	1.67	0.00410873	0.0782601	0.872033	-0.197545
		level4	813.997	207.1	1.41331	0.00944704	0.122452	0.925713	-0.111363
		level4	814.496	207.1	1.3224	0.019515	0.178687	0.919743	-0.120698
		level4	843.016	207.1	1.37127	0.0123287	0.140378	0.920582	-0.119382
		level4	843.021	207.1	1.17991	0.0279766	0.219321	0.931047	-0.103075
		level4	843.521	207.1	1.44693	0.0329371	0.238058	0.880579	-0.183475
		level4	844.021	207.1	1.25524	0.0321583	0.234497	0.928431	-0.107134
		level4	854.999	207.1	1.6671	0.00442404	0.0816633	0.903156	-0.146953
		level4	855.501	207.1	1.38124	0.0331245	0.238929	0.925218	-0.112134
		level4	856.003	207.1	1.54409	0.00628514	0.0983216	0.781918	-0.35491
		level4	884.021	207.1	1.36015	0.0287055	0.221923	0.898641	-0.154183
		level4	884.52	207.1	1.44131	0.0113845	0.135183	0.886408	-0.173957
		level4	896.001	207.1	1.21564	0.0353317	0.247086	0.93542	-0.096313
		level4	896.501	207.1	1.78939	0.000547994	0.0246711	0.878393	-0.187062
		level4	925.018	207.1	1.20249	0.0391305	0.260119	0.930117	-0.104516
		level4	926.024	207.1	1.11774	0.0436796	0.276455	0.92665	-0.109904
		level4	937	207.1	1.19223	0.0281057	0.219637	0.928116	-0.107623
		level4	937.004	207.1	1.4109	0.00969933	0.124073	0.919677	-0.120801
		level4	937.506	207.1	1.95575	0.00160121	0.0462564	0.869748	-0.201331
		level4	966.023	207.1	1.46518	0.0190978	0.176828	0.892898	-0.163433
		level4	978.002	207.1	1.61777	0.0153898	0.158432	0.920755	-0.119111
		level4	978.507	207.1	1.55974	0.0113927	0.135183	0.897754	-0.155608
		level4	1007.03	207.1	1.10051	0.0385086	0.258292	0.922487	-0.116399
		level4	1007.53	207.1	1.84547	0.00335808	0.0696878	0.864781	-0.209594
		level4	1008.03	207.1	1.29997	0.0221615	0.192544	0.909814	-0.136357
		level4	1030.99	207.1	1.37168	0.0125652	0.142022	0.943318	-0.0841837
		level4	1048.53	207.1	1.44777	0.00453761	0.0822021	0.837124	-0.256487
		level4	1072.49	207.1	1.1821	0.0230255	0.197184	0.840882	-0.250025
		level4	1142.01	207.1	1.64337	0.00270792	0.0610346	0.791348	-0.337615
		level4	1153.99	207.1	2.06949	0.000180028	0.0133352	0.747507	-0.419841
		level4	104.992	206.5	1.34721	0.0189322	0.176223	0.955636	-0.0654675
		level4	580.06	205.4	1.37957	0.00960587	0.123607	1.27563	0.35121
		level4	662.061	205.4	1.24043	0.0227578	0.195859	1.20072	0.263903
		level4	744.063	205.4	1.45117	0.00708845	0.104388	1.27556	0.351126
		level4	252.046	205.3	1.68131	0.00362164	0.073592	1.34281	0.425256
		level4	498.056	205.3	1.47318	0.00719355	0.105155	1.25123	0.323342
		level4	298.024	205.1	1.97231	0.000980239	0.0349599	1.29072	0.368181
		level4	380.027	205.1	1.52978	0.0192421	0.177595	1.2559	0.328726
		level4	462.031	205.1	1.32412	0.0220197	0.191793	1.26922	0.343939
		level4	544.032	205.1	1.89005	0.00220463	0.0544667	1.305	0.384052
		level4	708.039	205.1	1.71335	0.00298845	0.0646676	1.33704	0.419044
		level4	828.51	205.1	1.02223	0.0135464	0.149079	1.44187	0.527941
		level4	872.043	205.1	1.54248	0.0252481	0.207799	1.39011	0.475201
		level4	134.018	204.6	2.64187	1.06635e-05	0.00303001	1.3694	0.453545
		level4	216.021	204.4	2.12089	0.000227679	0.0154759	1.45396	0.539986
		level4	321.986	204.4	1.64065	0.000830383	0.0317027	1.45089	0.536935
		level4	403.989	204.4	2.86709	7.37811e-07	0.000581294	1.59961	0.677723
		level4	485.991	204.4	2.07343	0.000392705	0.0206779	1.36464	0.448521
		level4	177.131	201.8	1.86725	0.0134268	0.14838	1.28957	0.366887
		level4	764.93	201.3	1.63552	0.0239678	0.201277	0.818047	-0.289744
		level4	86.0248	201.2	1.7431	0.00577474	0.0943389	0.846789	-0.239925
		level4	605.023	201.2	1.74479	0.0182919	0.173253	1.19866	0.261422
		level4	502.972	201.1	1.22393	0.0478658	0.290802	1.10356	0.142165
		level4	145.17	201	1.67252	0.0154614	0.158561	1.19399	0.255786
		level4	297.216	200.8	1.21125	0.0431568	0.275115	1.14298	0.192804
		level4	593.923	200.7	1.39208	0.0469675	0.287462	0.732176	-0.449738
		level4	83.0138	200.5	1.59243	0.0350401	0.24599	1.17892	0.237461
		level4	404.992	200.4	1.55461	0.0124708	0.141463	1.25253	0.32484
		level4	172.071	199.7	1.43156	0.0224312	0.194303	0.831726	-0.265819
		level4	213.97	199.7	1.52611	0.0130696	0.145862	1.19109	0.252284
		level4	702.535	199.7	1.1584	0.0481698	0.292085	1.1459	0.196484
		level4	322.989	199.6	1.56393	0.0162619	0.16246	1.18197	0.241195
		level4	262.955	199.3	1.65555	0.0402068	0.264179	0.810258	-0.303546
		level4	178.087	199.2	1.32628	0.0465647	0.286005	0.85792	-0.221085
		level4	479.988	199.2	1.87232	0.00879613	0.11746	0.824432	-0.278528
		level4	415.307	199.1	1.84957	0.0100517	0.126705	1.40098	0.486433
		level4	572.944	197.9	1.73238	0.0192555	0.177624	0.82978	-0.269199
		level4	550.926	196.4	1.64824	0.0275222	0.217307	0.859163	-0.218996
		level4	122.081	196.3	1.46423	0.0465848	0.286027	0.894345	-0.161097
		level4	230.982	195.7	1.83425	0.00929019	0.121458	0.781163	-0.356305
		level4	694.881	195.7	1.6166	0.00946665	0.122452	0.835021	-0.260116
		level4	714.874	195.1	1.45828	0.0295742	0.22434	0.891355	-0.165927
		level4	593.939	194.5	1.75591	0.0227347	0.195758	0.834309	-0.261347
		level4	134.865	193.8	2.30277	0.0038456	0.0756094	0.772131	-0.373082
		level4	136.863	193.8	1.60612	0.0139073	0.151417	0.803593	-0.315464
		level4	432.873	193.8	2.24587	0.000709554	0.028338	0.788358	-0.343077
		level4	337.971	193.5	1.56288	0.00470218	0.0838844	0.713964	-0.486076
		level4	376.906	193.2	1.63498	0.0366271	0.25113	0.930457	-0.103988
		level4	72.9931	193.1	1.63698	0.00822692	0.113172	0.862261	-0.213804
		level4	206.021	193.1	1.26893	0.036878	0.251953	0.777611	-0.36288
		level4	238.011	192.4	1.6104	0.0457323	0.283049	0.653943	-0.612764
		level4	548.812	192.3	2.29068	3.04934e-05	0.00457822	0.263749	-1.92276
		level4	269.053	192.2	2.43098	0.000397705	0.0206779	0.662172	-0.594723
		level4	238.859	192.2	1.55725	0.0356837	0.248082	0.842511	-0.247233
		level4	236.861	191.9	2.12557	0.00975439	0.124593	0.899187	-0.153307
		level4	220.117	191.6	2.8782	3.10923e-05	0.00457822	1.65007	0.722527
		level4	211.097	191.6	1.35304	0.0466085	0.286071	0.889183	-0.169447
		level4	252.892	191.5	2.10207	0.0207148	0.186036	0.895675	-0.158952
		level4	334.838	191.5	1.80932	0.0333397	0.239369	0.874899	-0.192812
		level4	229.083	191.3	2.3389	4.2868e-05	0.00526972	0.622999	-0.682698
		level4	370.946	191.1	1.78274	0.038368	0.257889	0.887851	-0.17161
		level4	448.846	191	1.9067	0.040389	0.264814	0.911815	-0.133188
		level4	567.791	190.9	1.28428	0.0462654	0.285076	2.02627	1.01882
		level4	546.823	190.7	2.42751	0.00332796	0.069248	0.85359	-0.228384
		level4	747.826	190.4	2.02069	0.00487743	0.0850508	0.737141	-0.439987
		level4	296.901	190.3	1.98944	0.00378888	0.0754858	0.813943	-0.297
		level4	174.123	190.1	1.49481	0.0318738	0.232912	1.40624	0.491841
		level4	492.855	190.1	2.37693	0.000172649	0.0130284	0.832292	-0.264839
		level4	644.801	190.1	2.1718	0.00290404	0.0637968	0.860651	-0.216499
		level4	231.074	189.9	1.4322	0.0398816	0.26274	1.14138	0.190784
		level4	768.813	189.8	1.5262	0.0286796	0.221822	0.812125	-0.300226
		level4	394.877	189.6	1.83311	0.0399334	0.262981	0.91454	-0.128882
		level4	490.858	189.6	2.05099	0.00609561	0.0966653	0.901011	-0.150383
		level4	824.722	189.6	2.8184	4.78119e-05	0.00567619	0.72628	-0.461403
		level4	533.343	189.5	1.52875	0.0294113	0.22359	1.21723	0.283606
		level4	592.389	189.5	1.32878	0.0163039	0.162786	0.804508	-0.313821
		level4	294.902	189.5	2.22444	0.00588533	0.0948052	0.890639	-0.167087
		level4	392.88	189.5	2.47575	0.000927766	0.0337753	0.884317	-0.177365
		level4	448.872	189.4	1.29537	0.0138942	0.151392	0.868973	-0.202618
		level4	265.13	189.3	1.42581	0.0147985	0.155498	0.82545	-0.276748
		level4	589.837	189.2	1.35051	0.036602	0.25113	0.854467	-0.226903
		level4	137.996	189	1.92843	0.00478055	0.0843505	0.829609	-0.269497
		level4	370.753	188.8	1.6976	0.0193867	0.177982	0.931192	-0.102849
		level4	232.841	188.7	1.89083	0.0116272	0.136541	0.905389	-0.14339
		level4	314.787	188.7	1.84327	0.0150572	0.156797	0.933184	-0.0997672
		level4	316.784	188.7	1.54879	0.0433361	0.275525	0.936597	-0.0944992
		level4	590.833	188.7	2.31656	0.00162411	0.0467909	0.864915	-0.20937
		level4	177.878	188.6	1.22323	0.0104362	0.129023	0.75964	-0.396612
		level4	588.835	188.6	2.23685	0.00191148	0.0505828	0.883434	-0.178806
		level4	672.695	188.5	1.6275	0.00996836	0.126118	0.722088	-0.469754
		level4	312.932	188.3	2.0298	0.00156247	0.04567	0.737324	-0.439629
		level4	606.864	188.3	1.75835	0.0486438	0.293676	0.883996	-0.177889
		level4	686.812	188.3	2.56968	0.000398456	0.0206779	0.843264	-0.245944
		level4	687.813	188.3	2.03563	0.0174798	0.169873	0.841352	-0.249218
		level4	350.895	188.2	2.27297	0.00145068	0.0437297	0.947073	-0.078453
		level4	410.909	188.2	2.0596	0.0050971	0.0877051	0.837286	-0.256207
		level4	506.889	188.2	2.03823	0.00618144	0.0974912	0.882025	-0.181109
		level4	508.885	188.2	1.78378	0.015669	0.159759	0.895707	-0.158901
		level4	688.812	188.2	2.35828	0.0010508	0.0362817	0.845238	-0.242571
		level4	96.9273	188.1	2.1927	0.00291331	0.0638387	0.907457	-0.1401
		level4	412.763	188.1	2.49594	0.000275707	0.0171284	0.849344	-0.235579
		level4	159.992	188.1	1.85864	0.0219933	0.191659	0.837236	-0.256294
		level4	176.032	188.1	1.37087	0.0148432	0.155831	0.811657	-0.301059
		level4	310.934	188.1	2.25281	0.00219073	0.0544617	0.856108	-0.224135
		level4	408.911	188.1	2.34312	0.00129891	0.0415386	0.859176	-0.218975
		level4	784.786	188.1	2.54029	0.000300231	0.0180691	0.7975	-0.326443
		level4	786.788	188.1	2.21811	0.00195316	0.0515283	0.824307	-0.278747
		level4	94.9293	188	2.14635	0.00334612	0.0695424	0.91025	-0.135665
		level4	494.878	188	2.05969	0.000824193	0.0316056	0.567967	-0.816121
		level4	566.707	188	1.89861	0.0252649	0.207813	0.680905	-0.554475
		level4	612.818	188	2.55446	6.10172e-05	0.00659132	0.814537	-0.295948
		level4	632.894	188	1.70918	0.0490144	0.294847	0.868043	-0.204162
		level4	635.41	188	1.54018	0.0282996	0.22016	0.932967	-0.100102
		level4	684.76	188	2.24908	0.00370998	0.0750351	0.798632	-0.324397
		level4	336.971	188	1.82909	0.00157414	0.0457451	0.759966	-0.395993
		level4	176.875	187.9	2.32342	0.00200256	0.0525118	0.882303	-0.180654
		level4	178.873	187.9	2.29957	0.00221292	0.0545612	0.884888	-0.176434
		level4	710.795	187.9	2.44844	0.000330849	0.0190881	0.768022	-0.38078
		level4	712.792	187.9	1.74958	0.0272728	0.216745	0.746996	-0.420828
		level4	224.165	187.9	1.74008	0.0363844	0.250613	0.936166	-0.0951643
		level4	254.14	187.9	1.78349	0.00305549	0.0653031	0.769583	-0.377852
		level4	786.785	187.9	2.49029	0.00118806	0.0390012	0.779398	-0.359567
		level4	225.169	187.8	1.74819	0.0184619	0.173711	0.927721	-0.108237
		level4	330.818	187.7	2.40549	0.00140895	0.0433001	0.834917	-0.260296
		level4	157.994	187.7	2.05827	0.00672237	0.101785	0.884719	-0.176709
		level4	158.989	187.7	2.09891	0.00377261	0.0754217	0.877464	-0.188588
		level4	256.966	187.7	1.79962	0.0385521	0.258292	0.760106	-0.395728
		level4	610.91	187.7	1.92425	0.013722	0.150343	0.90203	-0.148752
		level4	706.887	187.7	2.71535	0.000318748	0.0186022	0.862739	-0.213003
		level4	744.85	187.7	2.04887	0.0092917	0.121458	0.734268	-0.445621
		level4	980.739	187.7	2.1168	0.00174818	0.0481737	0.517382	-0.950698
		level4	570.782	187.6	2.36504	0.00254619	0.0590016	0.799761	-0.322359
		level4	586.811	187.6	2.73303	0.000102053	0.00961354	0.849425	-0.235441
		level4	109.052	187.6	2.66287	0.000196859	0.0139272	0.855043	-0.225932
		level4	167.119	187.6	1.94842	0.00877683	0.117383	0.735834	-0.442547
		level4	254.968	187.6	1.71174	0.0297431	0.224733	0.844904	-0.24314
		level4	338.928	187.6	2.04822	0.0210608	0.187465	0.72502	-0.463906
		level4	352.213	187.6	2.23496	0.00238717	0.0571816	0.825749	-0.276225
		level4	353.947	187.6	2.12099	0.00479624	0.0843991	0.739598	-0.435186
		level4	354.942	187.6	2.23352	0.00230224	0.0558108	0.752919	-0.409434
		level4	413.961	187.6	2.11539	0.00583068	0.0945399	0.869485	-0.201767
		level4	434.948	187.6	2.31954	0.00834198	0.113811	0.838312	-0.254441
		level4	450.923	187.6	1.95345	0.00999125	0.126223	0.777757	-0.362608
		level4	451.925	187.6	2.08675	0.00453325	0.0822021	0.730943	-0.452169
		level4	452.921	187.6	1.99984	0.00671247	0.101785	0.749347	-0.416295
		level4	511.938	187.6	1.79308	0.0376841	0.254662	0.878354	-0.187126
		level4	548.898	187.6	1.88383	0.0132255	0.146859	0.791659	-0.337049
		level4	549.902	187.6	1.79848	0.0127063	0.143198	0.713059	-0.487907
		level4	608.912	187.6	1.84992	0.0173149	0.169081	0.9123	-0.13242
		level4	646.875	187.6	1.95106	0.00845092	0.114976	0.775514	-0.366776
		level4	137.943	187.5	1.73446	0.0305518	0.227124	0.827752	-0.27273
		level4	336.89	187.5	1.62065	0.0390688	0.259954	0.751509	-0.412138
		level4	356.855	187.5	2.47452	9.34708e-05	0.00900072	0.745058	-0.424575
		level4	414.762	187.5	2.04836	0.0024287	0.0575877	0.760622	-0.394748
		level4	428.795	187.5	2.30512	0.00246914	0.0578347	0.787686	-0.344307
		level4	526.772	187.5	2.15887	0.00544226	0.091005	0.713104	-0.487816
		level4	573.884	187.5	1.36211	0.0277536	0.218692	0.711832	-0.490392
		level4	608.718	187.5	2.30806	0.00543352	0.091005	0.717543	-0.478863
		level4	624.748	187.5	1.17891	0.0295876	0.22434	0.591558	-0.757409
		level4	668.759	187.5	1.67431	0.0184377	0.173711	0.245006	-2.02911
		level4	766.709	187.5	2.2107	0.0245234	0.203966	0.742243	-0.430036
		level4	768.7	187.5	2.22557	0.00146766	0.0440498	0.70072	-0.51309
		level4	862.712	187.5	1.70551	0.0424355	0.272723	0.415008	-1.26879
		level4	187.001	187.5	1.63092	0.0114197	0.135295	0.788102	-0.343545
		level4	191.104	187.5	2.53597	0.000418694	0.0210966	0.804941	-0.313045
		level4	223.082	187.5	2.12449	0.0213476	0.188592	0.751115	-0.412893
		level4	412.957	187.5	2.02411	0.0159847	0.161177	0.916883	-0.125191
		level4	744.853	187.5	1.89383	0.0241913	0.202453	0.770652	-0.375848
		level4	112.895	187.4	2.17824	0.00245177	0.0577399	0.827873	-0.272519
		level4	136.94	187.4	2.12184	0.00652604	0.100458	0.832861	-0.263853
		level4	138.938	187.4	2.09858	0.00682157	0.102548	0.830031	-0.268763
		level4	218.943	187.4	2.50603	0.000378395	0.0204322	0.846049	-0.241187
		level4	234.917	187.4	2.22681	0.00373125	0.0752895	0.749185	-0.416606
		level4	235.92	187.4	2.26947	0.00704973	0.104285	0.705902	-0.502461
		level4	236.915	187.4	2.13147	0.00945664	0.122452	0.777378	-0.363311
		level4	278.951	187.4	2.63906	0.0002253	0.0153745	0.89498	-0.160072
		level4	290.883	187.4	2.27144	0.00455807	0.0823826	0.790887	-0.338457
		level4	292.881	187.4	2.10313	0.0114385	0.135426	0.78969	-0.340642
		level4	295.932	187.4	2.37709	0.00141618	0.0433105	0.926057	-0.110827
		level4	296.926	187.4	2.9025	1.40059e-05	0.00328393	0.910631	-0.135062
		level4	318.878	187.4	2.10048	0.00719668	0.105155	0.784234	-0.350643
		level4	318.917	187.4	1.57667	0.0495507	0.296671	0.833377	-0.262959
		level4	332.893	187.4	2.25988	0.00453417	0.0822021	0.715161	-0.48366
		level4	333.896	187.4	2.27174	0.00403713	0.0777507	0.636211	-0.652424
		level4	334.891	187.4	2.27974	0.00430126	0.0805986	0.696967	-0.520837
		level4	372.829	187.4	2.28417	0.00450753	0.0822021	0.752551	-0.410138
		level4	374.827	187.4	2.17098	0.00718202	0.105155	0.767706	-0.381375
		level4	376.929	187.4	2.80186	3.94104e-05	0.00505558	0.887786	-0.171716
		level4	377.93	187.4	2.05772	0.00448089	0.0821008	0.891242	-0.166111
		level4	378.925	187.4	2.59538	0.000272871	0.0171108	0.871925	-0.197723
		level4	392.906	187.4	2.86197	3.97679e-05	0.00505558	0.864853	-0.209473
		level4	393.908	187.4	2.2514	0.000680258	0.0275488	0.839984	-0.251567
		level4	394.902	187.4	2.66539	0.000390642	0.0206779	0.882999	-0.179517
		level4	430.87	187.4	2.17755	0.00924749	0.121337	0.675804	-0.565324
		level4	432.867	187.4	1.97349	0.00276151	0.0618415	0.481965	-1.053
		level4	454.831	187.4	1.8207	0.00140045	0.0431156	0.732523	-0.449054
		level4	470.805	187.4	2.16808	0.0112223	0.133965	0.750007	-0.415025
		level4	472.804	187.4	1.96829	0.0215158	0.189114	0.764203	-0.387972
		level4	474.906	187.4	2.84329	3.10783e-05	0.00457822	0.869859	-0.201146
		level4	476.904	187.4	2.09076	0.00775499	0.109818	0.863956	-0.21097
		level4	486.836	187.4	2.00984	0.0161899	0.162143	0.733999	-0.446151
		level4	490.881	187.4	2.71924	0.00016448	0.012842	0.839843	-0.251808
		level4	491.885	187.4	2.13514	0.00407397	0.0780255	0.820591	-0.285265
		level4	492.881	187.4	2.63522	0.000392053	0.0206779	0.822206	-0.282428
		level4	530.846	187.4	2.39695	0.000848452	0.0320397	0.787826	-0.344052
		level4	552.808	187.4	1.30377	0.0201626	0.183261	0.648944	-0.623833
		level4	568.782	187.4	2.36523	0.00647311	0.100088	0.695887	-0.523075
		level4	572.881	187.4	2.41422	0.0018616	0.0500057	0.827369	-0.273397
		level4	574.881	187.4	1.83874	0.0144604	0.153767	0.824429	-0.278532
		level4	584.814	187.4	1.79206	0.0109387	0.132159	0.622059	-0.684877
		level4	588.86	187.4	2.58305	0.000545194	0.0246276	0.754284	-0.406821
		level4	628.794	187.4	2.2594	0.00374369	0.075385	0.83	-0.268817
		level4	666.76	187.4	2.1718	0.00739381	0.106531	0.633186	-0.659299
		level4	726.77	187.4	2.26494	0.00300459	0.0647606	0.7679	-0.381009
		level4	276.108	187.4	1.57793	0.0206077	0.18517	1.23072	0.299498
		level4	701.918	187.4	1.63631	0.0334967	0.239942	0.736194	-0.441842
		level4	280.948	187.3	2.73729	2.77552e-05	0.00457822	0.90945	-0.136934
		level4	414.896	187.3	2.30937	0.0109226	0.132159	0.775613	-0.366591
		level4	512.873	187.3	2.55887	0.000345584	0.0194381	0.635072	-0.655008
		level4	525.848	187.3	1.58913	0.0454185	0.281861	0.806356	-0.310512
		level4	528.847	187.3	2.20111	0.00692779	0.103402	0.613805	-0.704148
		level4	589.862	187.3	1.65176	0.0328811	0.238058	0.702195	-0.510055
		level4	590.857	187.3	2.69423	0.000303213	0.0181439	0.748813	-0.417322
		level4	623.825	187.3	1.41699	0.038967	0.259575	0.752963	-0.40935
		level4	626.825	187.3	2.19009	0.0201063	0.182845	0.609311	-0.71475
		level4	681.865	187.3	2.00548	0.0214102	0.188857	0.58619	-0.77056
		level4	686.835	187.3	2.28418	0.00794591	0.110891	0.704151	-0.506043
		level4	764.736	187.3	1.9298	0.013209	0.146858	0.524621	-0.930652
		level4	314.98	187.3	1.83201	0.0161392	0.162074	0.930127	-0.1045
		level4	628.826	187.2	2.6943	0.000157252	0.0126188	0.793706	-0.333323
		level4	648.87	187.2	2.32463	0.00345326	0.0709448	0.896502	-0.157621
		level4	724.8	187.2	2.15739	0.0311063	0.229723	0.555363	-0.848497
		level4	583.89	187.1	1.85354	0.00923762	0.1213	0.69658	-0.521638
		level4	610.848	187.1	2.48506	0.00672381	0.101785	0.550195	-0.861986
		level4	316.92	187	2.54459	0.000598176	0.0257226	0.777299	-0.363459
		level4	688.834	187	2.14747	0.00665809	0.101321	0.822113	-0.282591
		level4	779.841	187	1.93721	0.0157129	0.159831	0.50327	-0.990595
		level4	643.902	186.9	1.58987	0.039632	0.261725	0.82997	-0.268869
		level4	721.801	186.9	1.09471	0.00660494	0.101085	0.61364	-0.704536
		level4	784.813	186.9	2.15088	0.00379746	0.07557	0.545478	-0.874408
		level4	341.058	186.8	1.90984	0.00988382	0.125612	0.689534	-0.536307
		level4	438.031	186.8	2.20399	0.010721	0.131513	0.664744	-0.589129
		level4	536.008	186.8	2.23929	0.0115261	0.136177	0.620715	-0.687997
		level4	538.006	186.8	1.70458	0.0118416	0.138123	0.536098	-0.899431
		level4	550.894	186.8	1.61787	0.0472712	0.288545	0.940031	-0.0892202
		level4	567.916	186.8	1.68358	0.0185674	0.174207	0.688503	-0.538465
		level4	279.11	186.7	1.72281	0.0212286	0.188173	0.649306	-0.623028
		level4	293.02	186.7	1.49612	0.0333802	0.239369	1.51672	0.600954
		level4	340.055	186.7	2.15393	0.00584937	0.0945443	0.715465	-0.483047
		level4	342.052	186.7	1.94013	0.01498	0.156622	0.720984	-0.471962
		level4	440.029	186.7	1.69457	0.033941	0.241502	0.679125	-0.558251
		level4	495.072	186.7	1.7728	0.0392375	0.260377	0.758303	-0.399154
		level4	537.011	186.7	1.902	0.00684137	0.102668	0.460721	-1.11803
		level4	591.049	186.7	2.02653	0.0267167	0.214092	0.689849	-0.535647
		level4	633.984	186.7	1.96912	0.0308678	0.228646	0.577292	-0.792626
		level4	689.028	186.7	2.01384	0.0350355	0.24599	0.64922	-0.623221
		level4	196.952	186.5	1.96877	0.0102592	0.12778	0.965192	-0.0511116
		level4	452.918	186.3	1.40663	0.0317022	0.232148	1.1086	0.148745
		level4	410.003	186.3	1.70719	0.00963213	0.123658	0.696315	-0.522187
		level4	359.157	186.1	2.41245	0.000467526	0.0225728	0.673204	-0.570884
		level4	543.171	186.1	2.00757	0.0218102	0.190543	0.640559	-0.642597
		level4	470.226	186	1.4703	0.0311149	0.229723	0.646891	-0.628405
		level4	174.096	184.9	1.75552	0.00276981	0.0619471	1.41417	0.499956
		level4	354.16	184.8	1.67644	0.00258633	0.0598517	1.46191	0.547854
		level4	195.051	183.6	2.05018	0.0150995	0.156907	1.47003	0.555842
		level4	261.029	183.2	1.67876	0.00614705	0.0970371	1.42444	0.510391
		level4	473.24	183	1.42543	0.0321273	0.23437	1.15083	0.20267
		level4	360.13	182.8	1.47892	0.00939435	0.122063	1.67738	0.746208
		level4	361.133	182.7	1.82849	0.016217	0.162143	1.62521	0.700629
		level4	85.0295	182.5	1.68181	0.00926335	0.121451	1.28958	0.366907
		level4	95.0138	182.5	1.94369	0.0101418	0.127198	1.28551	0.362342
		level4	83.0138	182.4	1.36381	0.0332208	0.239369	1.22763	0.295876
		level4	71.0138	182.3	1.91919	0.00992604	0.125915	1.24131	0.311859
		level4	72.0171	182.3	2.03306	0.00650531	0.100317	1.36999	0.454164
		level4	113.024	182.3	1.77808	0.0199074	0.181608	1.21402	0.279797
		level4	149.046	182.3	1.63377	0.0368606	0.251934	1.22126	0.288373
		level4	114.028	182.2	1.692	0.0160387	0.161415	1.3226	0.403375
		level4	139.531	182.1	2.07862	0.018944	0.176223	3.07916	1.62254
		level4	283.031	182.1	2.14384	0.00396558	0.0768853	1.32412	0.40503
		level4	400.091	182.1	2.36826	0.00847538	0.115012	1.81549	0.860361
		level4	136.075	182	1.79279	0.00638342	0.0991653	1.533	0.616356
		level4	151.54	182	2.0658	0.0236899	0.199911	3.22883	1.69101
		level4	160.987	182	1.91464	0.0104336	0.129023	1.80124	0.848987
		level4	221.059	182	2.41403	0.0438285	0.276695	2.22294	1.15247
		level4	254.994	182	1.90666	0.00741873	0.106713	1.97271	0.980177
		level4	349.063	182	1.43882	0.0136179	0.149531	1.88525	0.914757
		level4	435.057	182	1.97958	0.0194387	0.178365	2.92527	1.54857
		level4	437.054	182	1.68736	0.0133875	0.148177	3.43047	1.77841
		level4	459.101	182	2.37014	0.00519533	0.0885454	1.38966	0.474735
		level4	528.121	182	1.87393	0.0128239	0.143837	3.23982	1.69591
		level4	258.083	182	1.82217	0.0189613	0.176223	1.14876	0.200072
		level4	286.024	182	1.70443	0.0144632	0.153767	0.834219	-0.261501
		level4	444.014	182	1.66508	0.0303085	0.226612	0.83311	-0.263421
		level4	159.546	181.9	1.70138	0.00790313	0.110864	2.61109	1.38465
		level4	172.053	181.9	2.36045	0.0456653	0.282988	3.18618	1.67183
		level4	290.579	181.9	2.05713	0.0444093	0.278389	7.38925	2.88543
		level4	348.059	181.9	1.52034	0.0170696	0.167346	1.87688	0.908334
		level4	408.08	181.9	1.71728	0.00491826	0.0855046	1.84284	0.881931
		level4	613.275	181.9	1.79484	0.0305339	0.227124	0.79823	-0.325123
		level4	168.551	181.8	2.55089	0.000184322	0.0134901	1.41382	0.499597
		level4	320.064	181.8	2.19441	0.00466281	0.0833201	1.22309	0.290536
		level4	460.105	181.8	1.94973	0.0263707	0.212597	1.44236	0.528433
		level4	516.159	181.8	2.28128	0.000885161	0.0327831	1.28186	0.358238
		level4	90.5256	181.7	2.29633	0.0179388	0.171881	2.16569	1.11482
		level4	188.542	181.7	2.21085	0.00288128	0.0635038	2.60559	1.38161
		level4	189.065	181.7	2.38541	0.0020482	0.0531089	1.36412	0.447966
		level4	219.017	181.7	2.44641	0.00180176	0.0490266	1.39381	0.479036
		level4	375.058	181.7	2.28964	0.00429636	0.080594	1.64334	0.716628
		level4	436.061	181.7	2.03306	0.0292417	0.222692	2.4742	1.30696
		level4	73.084	181.6	1.9934	0.0115956	0.136447	1.13416	0.181627
		level4	81.5204	181.6	2.3528	0.00735161	0.106099	2.16477	1.11421
		level4	171.552	181.6	2.14919	0.0232126	0.19777	3.02383	1.59638
		level4	336.095	181.6	2.29805	0.00167067	0.0475496	1.20752	0.272041
		level4	366.07	181.6	2.10537	0.0042585	0.0800569	2.53923	1.34439
		level4	535.164	181.6	1.85172	0.0188164	0.175914	1.24811	0.31975
		level4	584.124	181.6	2.42164	0.00241841	0.0575011	3.21609	1.68531
		level4	240.081	181.6	1.60963	0.00879168	0.11746	1.44775	0.533816
		level4	331.118	181.6	1.61927	0.0320257	0.233825	1.25933	0.332661
		level4	269.568	181.5	1.55717	0.0203386	0.184088	1.18036	0.23923
		level4	281.043	181.5	1.34756	0.0304968	0.227124	1.33439	0.416178
		level4	315.588	181.5	1.82945	0.0102482	0.12778	1.35482	0.438105
		level4	551.142	181.5	1.60779	0.0486291	0.293676	1.24939	0.321226
		level4	72.0806	181.4	2.12402	0.00613316	0.0969062	1.13479	0.182425
		level4	258.583	181.4	1.83927	0.000555729	0.0248241	1.64853	0.721181
		level4	583.121	181.4	2.59604	0.000632571	0.0266125	2.20329	1.13966
		level4	187.078	181.3	2.10668	0.00154294	0.0454827	1.92932	0.948091
		level4	264.062	181.3	1.57013	0.0316012	0.231604	1.20644	0.270759
		level4	265.058	181.3	2.06889	0.0174756	0.169873	1.2198	0.286645
		level4	278.574	181.3	1.58661	0.00651739	0.100414	5.04543	2.33498
		level4	301.06	181.3	2.01756	0.038155	0.256973	1.8865	0.915716
		level4	582.12	181.3	2.4692	0.00267706	0.0608145	2.07207	1.05107
		level4	226.083	181.3	1.82254	0.0177403	0.17067	0.766109	-0.384379
		level4	249.028	181.2	1.95232	0.0183309	0.17343	1.63638	0.710509
		level4	462.076	181.2	2.36489	0.00655984	0.100723	2.47291	1.30621
		level4	191.038	181	2.0962	0.027437	0.217257	3.66864	1.87525
		level4	332.538	181	1.46952	0.0312602	0.230043	1.3931	0.478301
		level4	410.566	180.7	1.98431	0.0280446	0.219457	1.99733	0.998071
		level4	420.067	180.7	2.73092	0.000734742	0.0289438	2.04917	1.03504
		level4	301.561	180.6	1.43453	0.00845842	0.114988	1.53636	0.619513
		level4	524.094	180.6	2.02718	0.0441438	0.277551	3.46701	1.79369
		level4	613.358	180.2	1.59957	0.0291047	0.22265	1.78477	0.835737
		level4	115.086	179.9	1.69091	0.0190393	0.176475	1.40852	0.494178
		level4	227.129	179.8	1.21198	0.0193089	0.177738	0.636606	-0.651528
		level4	496.339	179.5	1.62013	0.0494804	0.296399	1.31455	0.394567
		level4	162.076	179	1.85032	0.0126516	0.142675	1.55456	0.636505
		level4	386.123	179	1.79633	0.00660757	0.101085	0.867435	-0.205172
		level4	204.056	178.8	2.22406	0.00523626	0.0889805	1.39282	0.478008
		level4	232.117	178.7	2.53047	0.0274934	0.217257	6.93603	2.79411
		level4	273.005	178.7	1.55366	0.0179211	0.171807	1.51295	0.597361
		level4	521.989	178.7	1.66681	0.0156901	0.159781	0.863113	-0.212378
		level4	232.041	178.6	1.71659	0.00117046	0.0387166	0.68187	-0.552432
		level4	567.014	178.6	2.31783	0.000428208	0.0212668	0.689253	-0.536894
		level4	346.99	178.6	1.61533	0.0364715	0.250957	0.792923	-0.334747
		level4	428.993	178.6	2.19799	0.00239161	0.0571816	0.772922	-0.371605
		level4	439.986	178.6	1.47801	0.0489977	0.294847	0.906332	-0.141889
		level4	79.9571	178.5	1.1979	0.0458917	0.283681	1.27285	0.348061
		level4	304.07	178.5	1.31265	0.0350172	0.24599	1.24838	0.320059
		level4	424.007	178.5	1.65473	0.0417787	0.270327	0.876194	-0.190677
		level4	250.079	178.4	1.89584	0.00319258	0.0670537	0.707956	-0.498269
		level4	445.05	178.4	1.36957	0.0104218	0.129023	1.49695	0.58203
		level4	228.097	178.3	2.26506	0.000241513	0.0159777	0.614234	-0.70314
		level4	344.031	178.3	1.94198	0.036515	0.25098	1.74026	0.7993
		level4	345.035	178.3	1.79086	0.0408917	0.266959	1.86658	0.900394
		level4	451.944	178.3	1.13639	0.0395115	0.261295	0.797699	-0.326083
		level4	506.992	178.3	1.5565	0.0260503	0.211553	0.796378	-0.328474
		level4	145.034	178.3	2.19827	0.00213411	0.0540009	0.613995	-0.703701
		level4	344.533	178.2	1.03555	0.0311951	0.229794	0.781499	-0.355684
		level4	491.015	178.2	1.22136	0.0177129	0.170566	0.794325	-0.332198
		level4	392.017	178.1	1.58132	0.00723414	0.105369	1.31843	0.398816
		level4	426.022	178.1	2.21064	0.00104868	0.0362811	0.833487	-0.262768
		level4	616.029	178.1	1.31257	0.0307575	0.228024	0.810287	-0.303496
		level4	189.018	178	1.25255	0.00786244	0.110617	0.86612	-0.207362
		level4	271.007	178	1.21463	0.0365582	0.25098	1.74809	0.805783
		level4	332.516	178	1.24809	0.0216615	0.189913	1.98309	0.987748
		level4	373.043	178	2.01889	0.0048564	0.0847693	1.39416	0.479393
		level4	229.003	178	2.22668	0.00146149	0.043979	1.42424	0.510194
		level4	226.18	177.9	1.70264	0.0181711	0.172812	1.19616	0.258404
		level4	610.984	177.7	1.34772	0.00832123	0.113748	0.486981	-1.03806
		level4	639.355	177.6	1.73228	0.00381037	0.0755747	0.682395	-0.551321
		level4	183.035	177.6	1.44005	0.0296358	0.224348	1.36279	0.446564
		level4	321.067	177.6	1.58245	0.0156634	0.159759	1.26814	0.34271
		level4	180.049	177.5	1.36346	0.0494882	0.296399	1.23568	0.3053
		level4	638.387	177.4	1.10858	0.0283408	0.220283	0.794494	-0.331892
		level4	419.035	177.4	1.6938	0.0116711	0.136787	1.2404	0.310802
		level4	697.067	177.4	1.59141	0.00821622	0.113115	1.32827	0.40955
		level4	239.53	177.3	1.88233	0.0145001	0.153824	1.49337	0.578571
		level4	638.352	177.3	1.11864	0.0294507	0.223694	0.829623	-0.269472
		level4	182.032	177.3	1.67802	0.014514	0.153866	1.3486	0.431464
		level4	637.047	177.3	1.85385	0.00875126	0.117383	1.29396	0.37179
		level4	162.547	177.2	2.35891	0.0282386	0.220081	5.85827	2.55047
		level4	211.551	177.2	1.02659	0.0485807	0.293676	4.12679	2.04502
		level4	410.065	177.2	1.93386	0.00907808	0.119749	1.33568	0.41758
		level4	402.056	177.1	2.15623	0.00272546	0.0611922	1.47324	0.558997
		level4	400.568	177	2.60553	0.020767	0.186119	2.265	1.17951
		level4	566.142	177	1.87516	0.00676773	0.102128	1.73796	0.797394
		level4	231.542	176.9	1.76365	0.0373885	0.254049	1.51993	0.604005
		level4	209.52	176.8	1.80188	0.006988	0.103968	1.28831	0.365477
		level4	241.07	176.8	1.00428	0.0444774	0.278514	5.50757	2.46142
		level4	312.045	176.8	1.88101	0.0277727	0.218692	1.30165	0.380343
		level4	117.019	176.7	1.88776	0.00628214	0.0983216	0.83093	-0.267201
		level4	155.046	176.7	1.50955	0.0360733	0.249306	0.931049	-0.103071
		level4	153.088	176.6	1.61234	0.0143231	0.153343	0.879091	-0.185916
		level4	112.015	176.5	1.73463	0.0303935	0.226878	1.28815	0.365299
		level4	443.082	176.4	2.61357	0.000392436	0.0206779	1.71504	0.778246
		level4	377.006	176.3	2.215	0.00685303	0.102754	0.890682	-0.167018
		level4	310.537	176.2	1.85299	0.00569735	0.0934867	1.31257	0.392395
		level4	246.133	176.1	2.35045	0.000657759	0.0270626	0.652737	-0.615426
		level4	342.034	176.1	1.90892	0.0054353	0.091005	1.21055	0.275664
		level4	411.552	176.1	2.31785	0.0251869	0.207518	1.62245	0.69817
		level4	419.541	176.1	1.96168	0.00735092	0.106099	1.30779	0.387131
		level4	359.521	176	1.14972	0.0438215	0.276695	1.17232	0.229367
		level4	677.397	176	1.17622	0.0466951	0.2864	0.738659	-0.437019
		level4	115.061	175.9	2.38199	0.000860236	0.0322443	1.72099	0.783242
		level4	413.041	175.8	1.80543	0.00572844	0.0937593	2.15769	1.10949
		level4	689.398	175.6	1.32942	0.0168381	0.166097	0.394494	-1.34192
		level4	456.996	175.6	1.66786	0.0416606	0.269945	1.33238	0.414004
		level4	620.065	175.5	1.65328	0.0265969	0.213459	1.23364	0.30292
		level4	436.097	175.4	1.95035	0.0125692	0.142022	1.44412	0.530191
		level4	484.044	175.2	1.96991	0.00450008	0.0822021	1.21678	0.283071
		level4	140.029	175.2	1.70914	0.0204983	0.184757	1.34349	0.425984
		level4	500.023	174.9	1.28597	0.0463708	0.285117	1.12071	0.16441
		level4	560.045	174.9	1.92575	0.00568787	0.0934482	1.13876	0.187465
		level4	165.005	174.6	1.41883	0.0374057	0.254049	1.2435	0.314412
		level4	623.041	174.5	1.88246	0.00581377	0.0944809	1.47787	0.563521
		level4	656.418	174.5	1.50968	0.00559314	0.0923294	0.600794	-0.735058
		level4	655.416	174.3	1.10723	0.0292182	0.22265	0.712854	-0.48832
		level4	111.031	173.8	1.68713	0.0237619	0.200226	1.38813	0.473142
		level4	96.0203	173.6	1.7666	0.00873033	0.11728	1.49465	0.57981
		level4	292.985	173.3	1.92051	0.0162013	0.162143	0.840285	-0.251049
		level4	202.056	173	1.61057	0.045972	0.283772	1.62513	0.700557
		level4	274.024	172.9	1.76472	0.0233024	0.19838	0.56381	-0.826718
		level4	432.013	172.9	1.5514	0.0365208	0.25098	0.508522	-0.975619
		level4	668.059	172.7	1.38011	0.0254911	0.209302	1.65325	0.725306
		level4	197.023	172.5	1.54147	0.002966	0.0645121	0.596493	-0.745422
		level4	414.953	172.5	1.51449	0.0387056	0.258629	0.871666	-0.198153
		level4	569.025	172.5	1.14214	0.026817	0.2144	1.2774	0.353216
		level4	301.983	172.3	1.37432	0.0291382	0.22265	0.844044	-0.244609
		level4	574.072	171.8	1.09835	0.0176307	0.17015	1.66764	0.737811
		level4	411.094	171.5	1.45805	0.0240871	0.202082	1.41738	0.50323
		level4	225.017	171.1	2.19657	0.000586762	0.0254258	0.611693	-0.70912
		level4	240.002	170.6	1.57298	0.0135647	0.149186	0.80963	-0.304666
		level4	554.345	170	1.74676	0.0402333	0.264253	1.38414	0.468995
		level4	86.0247	169.4	1.33824	0.0187629	0.175677	0.841343	-0.249234
		level4	302.019	168.9	1.46329	0.0340979	0.241914	0.678577	-0.559416
		level4	431.208	168.9	2.10438	0.00176468	0.0484743	0.350313	-1.51328
		level4	483.024	168.9	1.46366	0.0247963	0.205545	0.272753	-1.87433
		level4	410.04	168.3	2.04679	0.00215284	0.05408	1.27251	0.347673
		level4	448.079	168.2	1.21028	0.0151179	0.156998	1.77189	0.825286
		level4	94.9806	168	1.68581	0.00222259	0.0546245	0.761052	-0.393933
		level4	327.053	167.9	1.46755	0.0427883	0.273671	1.16101	0.215374
		level4	334.054	167.8	2.29629	0.000549577	0.0246783	1.31284	0.392693
		level4	126.02	167.2	1.92134	0.00381771	0.0755747	0.783492	-0.352009
		level4	231.181	166.9	2.06111	0.000147602	0.0119913	0.511741	-0.966516
		level4	359.148	166.9	1.70152	0.0079416	0.110891	0.689096	-0.537223
		level4	127.142	166.8	1.55618	0.0299275	0.225303	1.10658	0.146109
		level4	149.124	166.8	1.97794	0.00623836	0.098054	1.22399	0.291596
		level4	234.064	166.8	2.49705	0.00437134	0.0811225	0.753906	-0.407543
		level4	130.086	166.7	2.14601	0.000899369	0.0332383	0.615701	-0.699699
		level4	217.057	166.7	2.29895	0.00899871	0.119247	0.788876	-0.34213
		level4	270.062	166.7	2.13717	0.00511061	0.0877051	1.29544	0.373445
		level4	374.042	166.7	2.55615	0.00183689	0.0495931	0.787016	-0.345535
		level4	428.072	166.7	2.28868	0.000559932	0.0248241	0.372581	-1.42437
		level4	225.111	166.6	1.42638	0.0216179	0.189731	1.11114	0.152047
		level4	244.221	166.6	1.90704	0.0255355	0.209377	0.820649	-0.285163
		level4	266.202	166.6	1.87016	0.0211104	0.187465	0.796716	-0.327863
		level4	358.065	166.6	2.73401	0.00034038	0.0192804	0.746948	-0.42092
		level4	359.067	166.6	1.72858	0.00595377	0.0952878	0.685502	-0.544767
		level4	84.0805	166.5	2.06482	0.000691484	0.0279382	0.698618	-0.517423
		level4	228.054	166.5	1.94955	0.00012957	0.010989	0.576308	-0.795088
		level4	258.149	166.5	2.18054	0.049676	0.297101	0.644477	-0.633798
		level4	375.045	166.5	2.45338	0.00212538	0.0538586	0.692075	-0.530999
		level4	516.054	166.5	1.61888	0.023123	0.197531	0.731521	-0.451028
		level4	532.031	166.5	2.51477	0.00142317	0.0433105	0.666475	-0.585378
		level4	444.05	166.5	2.26882	0.000288214	0.0175285	0.499501	-1.00144
		level4	212.076	166.4	1.64802	0.00129232	0.0414811	0.551033	-0.859789
		level4	222.189	166.4	1.9331	0.0165709	0.16441	0.60568	-0.723372
		level4	230.242	166.4	1.69062	0.00944004	0.122452	0.768756	-0.379403
		level4	269.08	166.4	2.44151	0.000265526	0.0168179	0.531055	-0.913068
		level4	367.048	166.4	1.97928	0.000163944	0.012842	0.48446	-1.04555
		level4	279.038	166.3	2.07716	0.00889824	0.118368	1.28862	0.365827
		level4	270.926	165.8	2.09816	0.036251	0.249936	0.718815	-0.476307
		level4	231.588	163.6	1.25667	0.0277959	0.218692	1.32839	0.40968
		level4	223.107	163.5	1.80781	0.0272665	0.216745	0.76176	-0.392591
		level4	92.928	163.5	1.85965	0.00901443	0.119362	0.615292	-0.700657
		level4	113.163	163.4	1.23674	0.024878	0.206025	1.39577	0.481063
		level4	517.138	163.1	1.59823	0.040171	0.264044	1.17843	0.23686
		level4	154.947	163	1.22568	0.0333175	0.239369	1.36367	0.447499
		level4	440.138	162.9	1.87363	0.0103248	0.128251	1.1904	0.251445
		level4	346.19	162.9	1.41787	0.0282793	0.22011	1.13915	0.187962
		level4	87.0995	162.7	1.60098	0.0348969	0.245482	1.17485	0.232474
		level4	257.618	162.7	1.73839	0.00987449	0.125612	1.16888	0.22513
		level4	276.622	162.7	1.60424	0.0159194	0.160706	1.35419	0.437433
		level4	360.153	162.7	1.12824	0.0461912	0.284922	1.26071	0.334238
		level4	430.223	162.6	1.03177	0.0234519	0.199023	1.45511	0.541129
		level4	256.61	162.5	1.15762	0.0403328	0.264606	1.44454	0.530612
		level4	470.183	162.5	1.43921	0.0340268	0.241642	1.35061	0.433607
		level4	622.196	162.5	1.59983	0.0298858	0.225124	1.26824	0.342822
		level4	458.347	161.5	1.58945	0.037018	0.252711	0.721247	-0.471435
		level4	329.152	160.1	1.25501	0.0171947	0.168313	0.837606	-0.255656
		level4	240.036	159.9	1.86577	0.00323275	0.0675914	1.39923	0.48463
		level4	267.097	159.8	1.94187	0.00544121	0.091005	0.806117	-0.310939
		level4	361.038	159.6	2.01341	0.00286625	0.0632876	0.838805	-0.253592
		level4	364.054	159.6	1.50482	0.0230191	0.197184	0.92437	-0.113458
		level4	380.019	159.5	2.15934	0.00958388	0.123546	0.787747	-0.344195
		level4	285.094	158.6	1.23071	0.0329487	0.238058	1.40963	0.495316
		level4	89.0343	158.4	2.48481	0.000355164	0.0197309	0.770006	-0.377059
		level4	472.363	158.4	1.5266	0.0019833	0.0520856	0.630803	-0.664739
		level4	505.3	158.3	1.85154	0.000661427	0.0270626	0.695488	-0.523903
		level4	320.192	157.2	1.0994	0.0237826	0.200298	0.348226	-1.52191
		level4	604.298	156	2.03618	0.00612664	0.0968981	1.36586	0.449805
		level4	603.292	155.9	2.2238	0.00261346	0.0603184	1.40036	0.485794
		level4	605.306	155.9	2.28647	0.00099022	0.0350275	1.54	0.622926
		level4	620.291	155.9	1.86826	0.0176046	0.170011	1.32459	0.405549
		level4	604.294	155.8	1.97089	0.00769527	0.10933	1.35363	0.436831
		level4	659.248	155.8	2.06299	0.00705142	0.104285	1.33012	0.411555
		level4	334.971	155.8	1.7522	0.0089518	0.118898	0.763642	-0.389031
		level4	350.947	155.7	1.60682	0.033272	0.239369	0.818168	-0.289531
		level4	486.377	155.4	1.35515	0.0297963	0.224939	0.675566	-0.565831
		level4	536.25	155.2	1.57234	0.0246917	0.204874	0.688447	-0.538584
		level4	645.303	155.2	1.62312	0.00547031	0.0912579	1.70347	0.768479
		level4	274.164	155	1.27917	0.0457404	0.283049	0.780328	-0.357847
		level4	170.128	154.8	1.48318	0.0127989	0.14376	0.807622	-0.308248
		level4	432.951	154.8	1.90439	0.0388536	0.259219	0.833332	-0.263036
		level4	192.958	154.1	1.81298	0.00809236	0.112572	0.890247	-0.167722
		level4	477.186	153.9	1.69817	0.034009	0.241642	0.585025	-0.773431
		level4	126.02	153.5	1.6222	0.0120811	0.139416	0.866618	-0.206532
		level4	115.957	153.4	1.21596	0.0497509	0.297151	0.850119	-0.234263
		level4	195.933	153.3	1.35173	0.0389883	0.259575	0.818464	-0.289008
		level4	326.903	153.3	2.35301	0.00444035	0.0817034	0.700234	-0.514091
		level4	536.113	153.2	2.11202	0.00202157	0.0527709	0.549109	-0.864836
		level4	479.2	153	1.61489	0.0244205	0.203402	0.738699	-0.436942
		level4	501.181	153	1.54574	0.0214672	0.189005	0.682314	-0.551492
		level4	273.946	152.9	2.31225	0.00239467	0.0571816	0.646345	-0.629623
		level4	500.178	152.9	1.54199	0.0265195	0.213459	0.718555	-0.476829
		level4	127.897	152.9	1.51035	0.0157724	0.160056	0.735308	-0.443579
		level4	618.292	152.7	1.55365	0.0284786	0.220799	1.77438	0.827314
		level4	540.124	152.6	2.00604	0.00144506	0.0436363	0.617	-0.696657
		level4	122.081	152.4	1.73074	0.0177836	0.170961	1.29377	0.371579
		level4	156.984	152.1	1.79777	0.0107384	0.131524	0.875715	-0.191466
		level4	537.119	152.1	2.23637	0.000636778	0.0266321	0.582293	-0.780183
		level4	328.196	151.3	1.61942	0.0251062	0.207024	0.785797	-0.347771
		level4	314.149	150.8	1.6614	0.0250697	0.206822	0.568317	-0.815233
		level4	513.269	150.7	1.54527	0.0188687	0.176004	2.21935	1.15014
		level4	481.245	150.5	1.7831	0.00439737	0.0813416	1.59543	0.673949
		level4	482.248	150.5	1.56481	0.00463197	0.0831502	1.93557	0.952756
		level4	514.408	150.4	1.24193	0.0256726	0.210096	0.570872	-0.80876
		level4	304.972	150.4	1.68435	0.00594978	0.0952878	0.807673	-0.308157
		level4	216.076	150.3	1.6226	0.00237059	0.0569896	0.802692	-0.317081
		level4	314.973	149.9	2.00943	0.00442936	0.0816747	0.715279	-0.483422
		level4	275.943	149.5	1.14193	0.0231616	0.197666	0.79441	-0.332045
		level4	73.0295	149.2	1.71209	0.0481919	0.292085	1.12063	0.164313
		level4	531.118	148.4	1.71513	0.0151821	0.157105	0.373919	-1.4192
		level4	532.124	148	2.32832	0.00111238	0.037658	0.438536	-1.18923
		level4	533.129	147.9	2.15429	0.00300982	0.0647606	0.435395	-1.1996
		level4	188.01	147.8	1.85544	0.0280039	0.219328	0.747638	-0.419589
		level4	267.195	147.6	1.84101	0.00579465	0.0944809	1.27853	0.354484
		level4	376.958	146.7	1.43013	0.0361558	0.249649	0.774765	-0.368169
		level4	210.196	146.5	1.90933	0.00222494	0.0546245	0.796387	-0.328458
		level4	178.943	146.5	2.55233	0.000660478	0.0270626	0.82813	-0.272071
		level4	492.972	146.5	1.56093	0.0438371	0.276695	0.77633	-0.365259
		level4	299.259	146.3	1.31466	0.0329235	0.238058	0.842922	-0.246529
		level4	436.282	146	1.6131	0.0066423	0.101307	0.713062	-0.4879
		level4	564.331	145.8	1.51575	0.019297	0.177738	0.692188	-0.530763
		level4	131.081	145.2	1.40601	0.0445663	0.278827	0.692665	-0.529771
		level4	257.043	145.1	1.65151	0.0198842	0.181587	1.44163	0.527703
		level4	496.338	145	2.00893	0.0425011	0.27298	1.33992	0.422149
		level4	572.38	145	1.2037	0.0179743	0.172032	1.78219	0.833653
		level4	484.302	144.6	1.97796	0.000143028	0.011707	1.78946	0.839524
		level4	161.037	144.4	1.43013	0.00498911	0.086413	2.96465	1.56786
		level4	134.027	143.9	2.16165	0.00259068	0.0598723	2.58113	1.368
		level4	576.358	143.8	1.1261	0.0160577	0.161415	0.773544	-0.370446
		level4	132.012	143.8	2.07644	0.00242411	0.0575577	2.55198	1.35161
		level4	159.845	143.7	1.79931	0.0160514	0.161415	0.774797	-0.36811
		level4	343.05	143.4	1.07599	0.0340443	0.241642	1.31516	0.395243
		level4	115.123	143.3	1.46596	0.0434401	0.275525	0.774405	-0.368839
		level4	521.332	143.3	1.7377	0.0111574	0.133675	0.768901	-0.379129
		level4	519.315	143.1	2.20328	0.0284922	0.220799	1.59918	0.67733
		level4	165.837	143.1	2.22072	0.0010613	0.0363679	0.731566	-0.45094
		level4	163.84	143	2.11938	0.00240604	0.0572856	0.750053	-0.414936
		level4	269.055	143	1.63513	0.0474929	0.289246	1.70964	0.773696
		level4	296.073	143	1.7533	0.00848271	0.115012	1.72578	0.787246
		level4	257.074	142.7	2.32139	0.00553165	0.0917969	1.67626	0.745249
		level4	533.336	142.4	1.94873	0.0166508	0.164824	0.645959	-0.630485
		level4	161.842	142.4	3.27321	1.63487e-07	0.000202408	0.547304	-0.869585
		level4	449.046	142.4	1.43821	0.00516705	0.088324	1.29483	0.372766
		level4	251.006	141.7	1.33926	0.0115859	0.136426	1.37209	0.456377
		level4	425.002	141.7	1.59627	0.0369931	0.252641	0.765409	-0.385697
		level4	369.027	141.2	1.22694	0.0413095	0.268573	0.845207	-0.242624
		level4	297.217	141	1.10215	0.0291602	0.22265	0.821807	-0.283128
		level4	373.059	141	1.22028	0.0265567	0.213459	1.32129	0.401946
		level4	346.257	140.4	1.22157	0.0442974	0.278088	0.917878	-0.123625
		level4	743.577	139.3	1.98112	0.00115487	0.0384948	0.544601	-0.87673
		level4	536.333	139	1.19119	0.0434193	0.275525	0.764654	-0.387122
		level4	837.618	139	1.66623	0.039472	0.261213	1.51288	0.597293
		level4	254.976	139	1.63579	0.0146738	0.154704	0.818446	-0.289041
		level4	294.037	139	1.38718	0.00638352	0.0991653	1.76766	0.82184
		level4	848.6	139	2.0075	0.00463635	0.0831502	1.5682	0.649111
		level4	203.048	138.7	1.12011	0.0150716	0.156805	1.51866	0.602797
		level4	732.551	138.6	2.426	0.00121627	0.039627	1.95256	0.965363
		level4	812.614	138.6	2.13522	0.00556505	0.092129	1.6174	0.69368
		level4	599.246	138.6	1.47617	0.0257988	0.210433	1.4867	0.572114
		level4	733.554	138.6	2.26641	0.00860861	0.116013	1.6647	0.735261
		level4	744.588	138.6	1.25119	0.0459472	0.283752	0.68869	-0.538073
		level4	84.6219	138.4	1.79061	0.00307359	0.065609	1.84442	0.883168
		level4	162.842	138.3	2.1256	0.010994	0.132679	0.753122	-0.409045
		level4	198.925	138.3	2.2595	0.00253546	0.0589228	0.716663	-0.480633
		level4	584.357	138.3	1.99808	0.0243527	0.203131	1.41052	0.496224
		level4	585.359	138.3	1.74773	0.0399706	0.263068	1.39571	0.481004
		level4	849.603	138.3	1.77772	0.000508485	0.0236289	2.62392	1.39172
		level4	170.117	137.8	3.12304	0.000411553	0.0209375	3.77014	1.91462
		level4	188.128	137.8	2.03216	0.00172131	0.0478841	3.33412	1.73731
		level4	210.11	137.8	3.016	0.000252009	0.01623	9.20244	3.20202
		level4	164.839	137.7	2.00238	0.010051	0.126705	0.766888	-0.382911
		level4	166.835	137.6	2.35808	0.000723724	0.0287468	0.706662	-0.500907
		level4	175.913	137.2	1.61536	0.0283863	0.220439	0.80911	-0.305592
		level4	659.289	137.2	1.81286	0.0120761	0.139416	0.639117	-0.645849
		level4	660.291	137.2	1.90899	0.00993054	0.125915	0.58635	-0.770166
		level4	73.1438	137.1	1.61971	0.026283	0.212483	0.52939	-0.917597
		level4	581.238	137.1	1.93669	0.00300303	0.0647606	0.544993	-0.875692
		level4	357.183	137	2.44841	0.0217589	0.190519	2.31886	1.21342
		level4	463.205	136.6	2.03106	0.00337218	0.0696878	0.544962	-0.875771
		level4	382.257	136.5	1.56717	0.03242	0.235541	0.688939	-0.537551
		level4	117.056	136.3	1.84612	0.0135308	0.149002	1.33839	0.420502
		level4	155.911	136.3	2.47625	0.000345129	0.0194381	0.618199	-0.693856
		level4	157.908	136.3	2.48864	0.000265858	0.0168179	0.612779	-0.706561
		level4	182.93	136.3	2.21401	0.000480708	0.0229535	0.634922	-0.655349
		level4	209.949	136.3	2.47304	0.000107835	0.00997088	0.621329	-0.686572
		level4	228.993	136.3	1.15553	0.0411673	0.26785	0.459738	-1.12112
		level4	477.214	136.3	2.12421	0.00714674	0.104985	0.447385	-1.16041
		level4	537.251	136.3	1.77173	0.0317282	0.23224	1.3801	0.464776
		level4	462.201	135.8	1.98585	0.00581104	0.0944809	0.611725	-0.709045
		level4	184.927	135.7	2.23969	0.00269884	0.0610346	0.621206	-0.686855
		level4	130.889	135.6	1.84744	0.00166147	0.0473657	0.576773	-0.793923
		level4	159.905	135.6	2.44091	0.000557249	0.0248241	0.535742	-0.900391
		level4	186.114	135.6	2.61322	0.00417458	0.0788213	4.00015	2.00005
		level4	211.947	135.6	1.92693	0.0476951	0.290246	0.49945	-1.00159
		level4	265.119	135.6	1.59143	0.00477329	0.0843505	1.54538	0.627959
		level4	273.074	135.6	2.14448	0.022684	0.195613	7.62604	2.93093
		level4	276.107	135.6	1.20454	0.0299661	0.225303	1.47385	0.559594
		level4	275.104	135.5	1.31559	0.00693202	0.103402	1.57925	0.659237
		level4	659.45	135.3	1.19449	0.0295542	0.22434	1.23871	0.308843
		level4	275.142	135.2	2.47713	0.0277609	0.218692	9.5939	3.26212
		level4	400.253	135.1	1.19037	0.0303068	0.226612	0.826056	-0.275688
		level4	252.088	135	1.59016	0.0141441	0.151896	1.49074	0.576033
		level4	273.127	135	1.81625	0.0128059	0.14376	4.36656	2.1265
		level4	200.996	134.9	1.26849	0.0249709	0.206378	0.737853	-0.438594
		level4	262.784	134.9	2.20653	0.00247639	0.0579262	0.545906	-0.873277
		level4	321.023	134.9	1.95064	0.00582669	0.0945399	0.737592	-0.439106
		level4	790.559	134.9	2.37868	0.00124282	0.0402651	2.03085	1.02208
		level4	819.595	134.9	1.90554	0.00600759	0.0957953	1.48279	0.568318
		level4	870.62	134.9	2.20565	0.000451739	0.0220563	2.47546	1.30769
		level4	273.946	134.4	1.72523	0.0137859	0.150902	0.744264	-0.426113
		level4	150.056	134.3	1.0221	0.0439904	0.276965	0.751526	-0.412105
		level4	173.886	134.3	2.82552	0.000170599	0.0130284	0.577665	-0.791695
		level4	304.856	134.3	1.87453	0.0015756	0.0457451	0.519796	-0.943984
		level4	424.247	134.3	2.24661	0.00388288	0.0761334	2.09514	1.06704
		level4	657.276	134.3	2.04289	0.00501122	0.0866861	0.522894	-0.935411
		level4	302.859	134.2	1.53955	0.038804	0.258987	0.624132	-0.680078
		level4	328.901	134.2	1.89765	0.00883713	0.117834	0.618922	-0.69217
		level4	507.342	133.9	1.62745	0.0150089	0.156622	1.23162	0.300553
		level4	104.992	133.8	1.94117	0.00445587	0.0818609	0.800942	-0.32023
		level4	528.322	133.8	1.69787	0.047053	0.287533	0.694155	-0.526671
		level4	326.903	133.7	1.82143	0.0473112	0.288545	0.766139	-0.384323
		level4	174.077	133.6	1.55839	0.0219568	0.191441	1.71694	0.779837
		level4	656.271	133.6	2.32038	0.00246455	0.0578051	0.526819	-0.924621
		level4	316.63	133.1	1.78721	0.0333865	0.239369	1.40857	0.494232
		level4	452.277	133	2.51104	0.000515371	0.0236948	2.30659	1.20576
		level4	450.263	132.9	2.5419	0.00029563	0.0179078	2.27682	1.18702
		level4	569.405	132.9	1.23495	0.0152899	0.158032	0.711665	-0.49073
		level4	596.251	132.9	2.41264	0.00128093	0.0411916	0.333281	-1.58519
		level4	115.957	132.4	1.99302	0.00786001	0.110617	0.814192	-0.29656
		level4	148.04	132.3	2.19566	0.00439164	0.0813416	0.65454	-0.611447
		level4	345.17	132.3	1.54188	0.0265497	0.213459	6.81364	2.76843
		level4	470.313	131.8	1.18713	0.0016479	0.0472116	1.7112	0.775009
		level4	490.29	131.8	2.16872	0.00337706	0.0696878	1.50085	0.58578
		level4	826.544	131.8	2.00337	0.000783479	0.0303126	4.36111	2.1247
		level4	469.311	131.7	2.82902	3.27044e-05	0.00468484	1.59994	0.678019
		level4	502.27	131.6	2.01024	0.000250091	0.0161747	1.40994	0.495635
		level4	509.3	131.6	2.6514	6.60042e-05	0.00697592	1.67498	0.744147
		level4	517.326	131.6	1.82265	0.00319729	0.0670537	0.747641	-0.419581
		level4	518.318	131.6	2.14461	0.000395566	0.0206779	0.692798	-0.529492
		level4	526.316	131.6	2.84016	3.18092e-05	0.00463318	1.58039	0.660285
		level4	527.318	131.6	2.90601	6.31325e-06	0.00235042	1.71786	0.780612
		level4	807.499	131.6	2.89618	0.000338124	0.0192445	3.09608	1.63044
		level4	807.502	131.6	2.91416	0.000240381	0.0159637	3.15543	1.65784
		level4	808.505	131.6	2.67839	0.000353454	0.0196991	3.09572	1.63028
		level4	809.513	131.6	2.09002	0.00452565	0.0822021	2.66484	1.41405
		level4	577.518	131.1	1.38441	0.0220699	0.192134	1.34759	0.430379
		level4	854.571	131.1	1.63891	0.0140144	0.151664	1.3177	0.398021
		level4	855.577	131.1	1.24248	0.028778	0.222286	1.32653	0.40766
		level4	100.004	131	1.76076	0.011802	0.137847	0.752889	-0.409492
		level4	567.387	130.9	1.25231	0.0462421	0.285033	0.72584	-0.462278
		level4	836.534	130.9	1.66006	0.0125987	0.14217	1.3774	0.461944
		level4	882.602	130.8	1.85398	0.0330615	0.238574	0.826473	-0.274961
		level4	836.537	130.8	1.67251	0.0117465	0.137384	1.37968	0.464337
		level4	882.598	130.4	1.87649	0.0344494	0.243818	0.828637	-0.271188
		level4	566.383	130.2	1.36612	0.0274889	0.217257	0.792241	-0.335988
		level4	976.641	130.2	1.76164	0.0426622	0.273494	1.42478	0.510743
		level4	881.591	130	1.91912	0.0129427	0.144733	0.805515	-0.312016
		level4	604.536	129.9	1.72351	0.0354059	0.247308	0.816457	-0.292552
		level4	267.646	129.8	1.3821	0.0357724	0.248315	1.13556	0.18341
		level4	509.378	129.8	2.03972	2.61238e-05	0.00457822	0.680271	-0.555818
		level4	601.517	129.8	1.9144	0.006454	0.0998814	0.684967	-0.545895
		level4	879.575	129.8	1.48714	0.043973	0.276956	0.714317	-0.485364
		level4	989.654	129.8	2.17288	0.000545607	0.0246276	1.70644	0.770989
		level4	95.5049	129.6	1.51676	0.0189014	0.176139	0.744296	-0.426051
		level4	95.6163	129.6	1.28941	0.00638484	0.0991653	0.583835	-0.776368
		level4	110.187	129.1	2.17539	0.0173616	0.169156	1.24602	0.317333
		level4	110.299	129.1	2.30005	0.0138524	0.151294	1.26003	0.333463
		level4	498.344	129.1	2.1851	0.0191236	0.176973	1.16132	0.215761
		level4	499.346	129.1	1.72271	0.0410835	0.267751	1.22227	0.28956
		level4	527.814	129.1	2.24289	0.000513485	0.0236709	0.537783	-0.894903
		level4	594.306	129.1	2.14178	0.00580125	0.0944809	1.12159	0.165543
		level4	762.98	129.1	2.15761	0.0104648	0.129253	1.18642	0.246609
		level4	763.48	129.1	2.05412	0.0121382	0.139439	1.16986	0.226334
		level4	774.975	129.1	1.7237	0.0448491	0.279529	0.768554	-0.379782
		level4	991.667	129.1	2.24982	0.0127956	0.14376	1.21966	0.286475
		level4	992.67	129.1	2.23588	0.0144385	0.153767	1.21768	0.284135
		level4	993.675	129.1	2.41629	0.00549081	0.0914238	1.24347	0.314369
		level4	556.352	129	2.02222	0.032235	0.234957	1.22056	0.287538
		level4	636.348	129	1.86479	0.017494	0.169873	1.16215	0.216798
		level4	1049.68	129	2.26417	0.0178011	0.171015	1.39614	0.481447
		level4	1051.69	129	2.30607	0.0181445	0.172812	1.54002	0.622952
		level4	116.632	128.9	2.29349	0.013928	0.151452	1.4574	0.543397
		level4	1050.69	128.9	2.28994	0.0167507	0.165625	1.41463	0.50042
		level4	497.342	128.8	2.12443	0.026313	0.212518	1.15936	0.213333
		level4	112.854	128.5	1.25301	0.000603999	0.0257226	0.571861	-0.806264
		level4	775.48	128.5	1.88862	0.0190719	0.176683	0.752383	-0.410461
		level4	1015.67	128.5	2.12942	0.00376464	0.0754217	0.814675	-0.295704
		level4	1016.67	128.5	2.36037	0.0027114	0.0610346	0.796811	-0.32769
		level4	618.306	128.4	1.89496	0.0423404	0.272314	0.689075	-0.537268
		level4	95.281	128.3	1.66791	0.0078044	0.110068	1.53338	0.61672
		level4	95.3924	128.3	1.61364	0.00594315	0.0952878	1.67022	0.740035
		level4	562.333	128.3	1.53138	0.00110209	0.037456	0.602251	-0.731563
		level4	578.345	128.3	2.29422	0.00122175	0.0396566	0.752895	-0.40948
		level4	579.348	128.3	2.30746	0.00178106	0.0485562	0.76183	-0.39246
		level4	857.515	128.3	1.8505	0.005701	0.0934867	1.45729	0.543287
		level4	858.519	128.3	2.02877	0.00321761	0.067356	1.55162	0.633779
		level4	888.564	128.3	1.54001	0.0164162	0.163591	1.2769	0.35264
		level4	1077.71	128.3	1.94178	0.0426252	0.273436	1.38191	0.466662
		level4	504.31	128.2	2.73885	7.49682e-05	0.00773467	0.676562	-0.563706
		level4	521.342	127.9	2.19584	0.00227875	0.0554742	0.775241	-0.367284
		level4	1039.67	127.8	1.51661	0.0296198	0.224348	0.770684	-0.375789
		level4	1039.67	127.8	2.2758	0.00139111	0.0429805	0.698983	-0.516671
		level4	156.066	127.7	1.53077	0.0435297	0.275869	0.233402	-2.09911
		level4	888.562	127.7	1.42457	0.0260948	0.211652	1.26605	0.340339
		level4	511.358	127.6	1.49908	0.0333842	0.239369	0.804403	-0.31401
		level4	1101.71	127.5	1.85754	0.0111595	0.133675	0.746374	-0.42203
		level4	1042.69	127.2	1.43177	0.0218992	0.191127	0.683083	-0.549868
		level4	561.331	127	1.82587	0.00398746	0.0771368	0.822708	-0.281548
		level4	914.582	127	1.48469	0.0235288	0.19923	1.33775	0.419807
		level4	506.325	126.9	1.81188	0.0358169	0.248524	0.826181	-0.275469
		level4	565.385	126.6	2.02452	0.00876619	0.117383	0.304674	-1.71466
		level4	556.318	126.3	2.50825	0.0165782	0.16441	0.752106	-0.410992
		level4	604.361	126.3	2.3846	0.000433124	0.0213884	1.38173	0.466475
		level4	605.365	126.3	2.54701	1.82483e-05	0.00385729	1.59716	0.675512
		level4	867.537	126.3	1.98667	0.00634761	0.0991653	0.619574	-0.690652
		level4	1079.68	126.3	2.47242	0.000134619	0.011218	0.749551	-0.415902
		level4	1080.68	126.3	1.6824	0.00214454	0.05408	0.732043	-0.450001
		level4	664.379	126.2	1.41811	0.0427647	0.273671	1.13483	0.182476
		level4	607.376	126.1	1.39039	0.0311635	0.229756	0.800772	-0.320536
		level4	547.357	125.9	2.49837	0.000127375	0.0109094	1.2817	0.358057
		level4	721.582	125.9	1.26504	0.0382345	0.257267	0.85804	-0.220883
		level4	804.518	125.9	2.03044	0.00384335	0.0756094	0.755611	-0.404284
		level4	1069.71	125.9	2.11648	0.00695242	0.103617	1.21301	0.278591
		level4	529.83	125.8	1.21479	0.0425267	0.273006	1.26386	0.337839
		level4	564.382	125.8	1.85408	0.000986626	0.0349718	0.495497	-1.01305
		level4	564.436	125.8	2.0534	0.000610705	0.0258179	0.476797	-1.06855
		level4	869.554	125.7	1.68726	0.027808	0.218692	0.766423	-0.383787
		level4	870.559	125.6	1.36548	0.0468862	0.287165	0.751381	-0.412383
		level4	539.388	125.2	1.75085	0.00550432	0.0914731	0.651294	-0.618619
		level4	598.293	125.2	2.00516	0.0101766	0.127347	0.848972	-0.236211
		level4	753.53	125	2.29031	0.00499045	0.086413	0.656944	-0.606158
		level4	172.061	124.9	1.28931	0.029349	0.223411	0.546783	-0.87096
		level4	609.395	124.9	2.02291	0.0370968	0.252865	0.553751	-0.85269
		level4	616.291	124.9	2.16728	0.000486187	0.0230344	0.720301	-0.473329
		level4	590.453	124.6	2.87969	3.11677e-05	0.00457822	0.500148	-0.999573
		level4	551.388	124.5	2.15159	0.0428979	0.27417	0.602583	-0.730768
		level4	552.4	124.5	1.67695	0.00455663	0.0823826	0.683104	-0.549823
		level4	574.382	124.5	1.41629	0.000176357	0.0131978	0.602495	-0.73098
		level4	593.472	124.5	2.38217	0.00011056	0.010086	0.619964	-0.689745
		level4	630.377	124.4	1.68634	0.0136009	0.149489	1.28232	0.358759
		level4	650.475	124.4	1.86501	0.0031521	0.0665473	0.648465	-0.624899
		level4	143.071	124.3	1.04436	0.0237935	0.200298	1.77039	0.824066
		level4	227.202	124.3	1.70994	0.03377	0.240978	1.84586	0.884295
		level4	586.365	124.3	1.97067	0.00173567	0.0479814	0.632319	-0.661274
		level4	610.408	124.3	1.40159	0.021674	0.189927	0.722779	-0.468373
		level4	611.412	124.3	1.01573	0.0463221	0.285076	0.714312	-0.485375
		level4	668.235	124.3	1.98672	0.0168559	0.166097	0.729095	-0.455822
		level4	670.23	124.3	2.74674	0.000190046	0.0136823	0.592989	-0.753924
		level4	1051.64	124.3	2.57085	0.000838389	0.0319083	0.619714	-0.690325
		level4	463.303	124.2	1.27371	0.0118412	0.138123	0.772978	-0.371501
		level4	553.406	123.9	1.37375	0.0115334	0.136177	0.679795	-0.556828
		level4	464.312	123.8	1.52453	0.0101365	0.127198	0.790284	-0.339558
		level4	866.596	123.8	2.35646	0.000247475	0.0160655	1.46472	0.550629
		level4	462.3	123.7	1.27203	0.0165805	0.16441	0.831775	-0.265734
		level4	542.302	123.7	1.29362	0.00918778	0.120828	0.738317	-0.437688
		level4	642.199	123.7	1.97397	0.0224213	0.194303	0.785811	-0.347746
		level4	644.197	123.7	1.31083	0.00762345	0.108666	0.656844	-0.606377
		level4	1049.63	123.6	2.4859	0.000602928	0.0257226	0.537316	-0.896157
		level4	363.158	123.4	1.59864	0.0469844	0.287462	0.805875	-0.311371
		level4	544.317	123.3	2.46561	5.15155e-05	0.00583606	0.573113	-0.803108
		level4	165.05	123.2	1.5055	0.0394841	0.261213	0.762151	-0.391851
		level4	618.93	123.2	1.92218	0.0153959	0.158432	1.11708	0.15973
		level4	619.43	123.2	1.82101	0.00337438	0.0696878	1.18664	0.246883
		level4	620.5	123.2	1.9736	0.00622832	0.0980522	0.630147	-0.66624
		level4	219.076	123.1	1.18821	0.0157651	0.160056	0.667258	-0.583684
		level4	611.441	123.1	1.15682	0.035496	0.247487	1.2154	0.281428
		level4	546.316	123	1.96355	0.00290952	0.0638363	0.717888	-0.478169
		level4	863.638	123	2.76988	3.95959e-05	0.00505558	0.614124	-0.703399
		level4	864.644	123	1.47796	0.00354915	0.0724586	0.627957	-0.671263
		level4	837.624	122.9	2.21287	0.0051061	0.0877051	0.540188	-0.888468
		level4	190.979	122.8	2.00546	0.00150547	0.0448356	0.679413	-0.557639
		level4	236.105	122.8	1.68367	0.0159161	0.160706	1.51915	0.603264
		level4	830.682	122.7	2.0135	0.00548849	0.0914238	0.778063	-0.36204
		level4	580.433	122.6	1.80591	0.00094137	0.0339226	0.648554	-0.624701
		level4	803.662	122.6	1.5408	0.0200918	0.182809	0.738013	-0.438282
		level4	829.678	122.6	2.03781	0.0011667	0.0386662	0.797929	-0.325667
		level4	481.346	122.5	1.23276	0.0122319	0.140036	0.864081	-0.210762
		level4	581.435	122.5	1.62207	0.00283018	0.0627309	0.650502	-0.620374
		level4	630.929	122.5	2.19	0.00636354	0.0991653	0.74119	-0.432084
		level4	631.43	122.5	1.88726	0.0122703	0.140326	0.68931	-0.536775
		level4	804.664	122.5	1.67132	0.0164557	0.163591	0.67781	-0.561047
		level4	831.69	122.5	2.9311	1.09195e-05	0.00305271	0.718245	-0.477452
		level4	832.697	122.5	2.39091	0.000529641	0.0240952	0.749922	-0.415187
		level4	99.0087	122.4	1.31745	0.0350618	0.246043	0.717065	-0.479825
		level4	417.265	122.4	1.29138	0.014363	0.15347	0.550139	-0.862132
		level4	705.518	122.4	2.55944	0.00168792	0.0476493	1.90225	0.927708
		level4	865.652	122.4	3.2606	2.42291e-06	0.00127262	0.602699	-0.73049
		level4	514.307	122.3	2.68518	6.07344e-07	0.000526355	0.730587	-0.452871
		level4	515.311	122.3	2.35544	9.29537e-05	0.00900072	0.744185	-0.426267
		level4	516.304	122.3	1.86005	0.00117611	0.0387558	0.782245	-0.354307
		level4	517.307	122.3	1.79488	0.000501689	0.0233982	0.714521	-0.484953
		level4	538.353	122.3	1.18668	0.0181587	0.172812	0.851319	-0.232229
		level4	837.622	122.3	2.07243	0.00792709	0.110891	0.585584	-0.772053
		level4	451.305	122.2	1.80513	0.0415488	0.269523	0.596663	-0.745011
		level4	473.311	122.2	1.31866	0.0330365	0.238574	0.516062	-0.954384
		level4	309.171	122.1	1.85783	0.00187909	0.0501854	0.722389	-0.469152
		level4	490.33	122	1.92448	0.00107791	0.0367784	0.570184	-0.810501
		level4	209.136	121.9	1.18826	0.0214707	0.189005	0.293988	-1.76617
		level4	895.572	121.7	1.78135	0.00176469	0.0484743	0.554442	-0.850892
		level4	126.031	121.6	1.88563	0.00345474	0.0709448	0.779372	-0.359616
		level4	276.054	121.6	1.31567	0.00803515	0.111956	0.471382	-1.08503
		level4	494.324	121.6	2.28818	0.00433712	0.080861	1.61152	0.688426
		level4	605.907	121.6	1.30086	0.0433882	0.275525	1.38908	0.474127
		level4	642.427	121.6	1.78683	0.000273613	0.0171108	0.487782	-1.03569
		level4	849.433	121.6	1.85194	0.0273877	0.217257	0.581852	-0.781275
		level4	894.568	121.6	2.5204	0.000214712	0.0148271	0.682858	-0.550342
		level4	899.59	121.6	2.49689	0.00182724	0.0494097	0.625009	-0.678051
		level4	606.408	121.5	1.52699	0.00928618	0.121458	1.51488	0.599203
		level4	897.587	121.5	2.66893	0.000213715	0.0148173	0.637315	-0.649922
		level4	898.587	121.5	2.64704	0.000283585	0.0173688	0.64171	-0.640006
		level4	481.353	121.4	1.79599	0.0391386	0.260119	0.736584	-0.441078
		level4	896.587	121.3	2.53014	0.000911628	0.0334065	0.679285	-0.557911
		level4	608.462	121.2	1.71861	0.00642433	0.0996001	0.713173	-0.487676
		level4	609.468	121.2	1.78214	0.00168503	0.0476493	0.652572	-0.615791
		level4	677.55	121.2	1.98381	0.0143188	0.153343	1.45095	0.537001
		level4	697.523	121.2	1.44183	0.000880032	0.032733	1.47796	0.563605
		level4	778.499	121.2	1.97	0.0298758	0.225124	0.676303	-0.564259
		level4	779.496	121.2	1.51356	0.0335737	0.240073	0.648616	-0.624563
		level4	863.626	121.2	2.23783	0.00470579	0.0838844	0.714036	-0.485932
		level4	75.0611	121.1	1.75166	0.018288	0.173253	1.29883	0.377208
		level4	676.546	121.1	1.87643	0.0149028	0.156267	1.25633	0.329211
		level4	492.346	121.1	1.09422	0.0384146	0.257978	0.774832	-0.368045
		level4	493.349	121.1	1.13131	0.0333926	0.239369	0.799573	-0.322698
		level4	81.5064	121	2.01671	0.0121167	0.139439	1.47471	0.560434
		level4	172.098	121	1.45653	0.0172548	0.168779	1.28827	0.365437
		level4	716.535	121	1.90019	0.00958687	0.123546	1.47629	0.561979
		level4	795.494	120.9	2.06873	0.0037501	0.0754065	0.724575	-0.464794
		level4	725.518	120.4	1.38127	0.0365563	0.25098	0.838733	-0.253717
		level4	796.497	120.4	2.43782	0.00073717	0.0289736	0.673218	-0.570854
		level4	798.497	120.4	1.87353	0.00903184	0.119362	0.691481	-0.532239
		level4	188.093	120.3	2.76177	8.73982e-05	0.00870617	2.18931	1.13047
		level4	301.159	120.3	1.47325	0.010564	0.129862	10.4009	3.37864
		level4	723.523	120.3	1.66443	0.00873525	0.11728	0.849126	-0.23595
		level4	724.524	120.3	1.92	0.00715335	0.104986	0.819761	-0.286725
		level4	797.495	120.3	2.4821	0.000328105	0.0190202	0.69592	-0.523008
		level4	871.477	120.3	1.56082	0.00170928	0.0478841	0.393853	-1.34427
		level4	803.591	120.1	2.22277	0.014098	0.151664	1.51775	0.601938
		level4	383.787	119.8	1.4966	0.0056622	0.0931147	0.808493	-0.306693
		level4	542.337	119.7	1.3579	0.00477657	0.0843505	0.675237	-0.566534
		level4	81.8369	119.6	1.55877	0.0356917	0.248082	0.753694	-0.40795
		level4	82.7304	119.6	1.09989	0.0259267	0.211094	1.34809	0.430913
		level4	84.7326	119.6	1.564	0.0433754	0.275525	1.12773	0.173424
		level4	762.585	119.6	1.60847	0.0420218	0.271412	1.10971	0.150189
		level4	84.621	119.5	1.52243	0.0489835	0.294847	1.11586	0.158155
		level4	886.654	119.5	1.62362	0.0407607	0.266389	1.1505	0.202262
		level4	439.327	119.3	1.9086	0.00863096	0.116149	0.333286	-1.58517
		level4	723.046	119.2	1.37259	0.0265838	0.213459	0.920104	-0.120131
		level4	1073.83	119.2	2.84616	6.50899e-06	0.00235042	0.800781	-0.32052
		level4	1074.33	119.2	1.29865	0.021636	0.189786	0.905064	-0.143907
		level4	82.2828	119.2	1.53982	0.00585822	0.0945443	0.830708	-0.267586
		level4	81.9494	119.1	1.78385	0.00285587	0.0631388	0.867516	-0.205038
		level4	82.0609	119.1	1.90956	0.000814733	0.0313121	0.851681	-0.231615
		level4	82.1713	119.1	1.85265	0.00264774	0.0605695	0.862867	-0.21279
		level4	520.376	119.1	1.56845	0.00184973	0.0497848	0.765728	-0.385096
		level4	737.535	119.1	1.75656	0.00377026	0.0754217	0.871545	-0.198353
		level4	738.539	119.1	1.71274	0.00383641	0.0756094	0.87187	-0.197815
		level4	739.533	119.1	1.74876	0.00478374	0.0843505	0.875421	-0.191951
		level4	740.536	119.1	1.7545	0.00478983	0.0843722	0.876165	-0.190726
		level4	482.356	119	1.55481	0.0338494	0.241147	0.731442	-0.451184
		level4	715.573	118.5	2.13692	0.00436769	0.0811225	0.784661	-0.349859
		level4	1087.84	118.5	1.11976	0.0269079	0.21473	1.2749	0.350384
		level4	243.171	118.4	1.0389	0.0292058	0.22265	1.36974	0.453903
		level4	546.393	118.3	1.81062	0.0102619	0.12778	0.665529	-0.587426
		level4	790.615	118.2	2.98853	1.01308e-05	0.00297623	1.55744	0.639175
		level4	733.611	117.9	1.51977	0.0243863	0.203313	1.40854	0.494198
		level4	736.56	117.9	1.65616	0.012201	0.13996	1.25423	0.326799
		level4	737.06	117.9	1.36413	0.0355111	0.247493	1.18154	0.240666
		level4	737.063	117.9	1.83515	0.00330345	0.0688205	1.26314	0.337013
		level4	790.612	117.9	2.79485	2.56086e-05	0.00457822	1.4975	0.582554
		level4	81.2903	117.8	2.51698	0.000223355	0.015302	1.26442	0.338474
		level4	81.4019	117.8	2.12282	0.000777941	0.0301926	1.28667	0.363646
		level4	732.605	117.8	2.63754	0.000103659	0.0096598	1.23012	0.298803
		level4	770.582	117.8	1.57013	0.0111348	0.133564	1.39816	0.48353
		level4	772.596	117.8	2.33474	0.000847147	0.0320397	1.54766	0.630091
		level4	787.597	117.8	2.13905	0.0018677	0.0500352	1.29295	0.370665
		level4	788.6	117.8	2.23773	0.00134811	0.0423041	1.31596	0.396117
		level4	789.612	117.8	2.96943	9.11482e-06	0.00291147	1.44142	0.527491
		level4	87.7357	117.7	1.76981	2.70076e-05	0.00457822	1.81368	0.858923
		level4	817.643	117.7	2.36871	0.000577673	0.0252849	1.68566	0.753312
		level4	548.407	117.6	2.20228	0.00106722	0.0364856	0.642347	-0.638576
		level4	715.571	117.6	1.73316	0.00366267	0.0743384	1.34612	0.428805
		level4	818.647	117.5	2.06006	0.0010041	0.0353741	1.46331	0.54924
		level4	384.271	117.3	1.33826	0.0225422	0.195011	1.19066	0.251756
		level4	283.109	117.2	1.76947	0.0245603	0.204077	0.392433	-1.34948
		level4	749.534	117.1	1.46858	0.0105322	0.129655	0.626817	-0.673883
		level4	248.973	117	1.16321	0.0375977	0.254563	0.753119	-0.409051
		level4	275.103	117	1.70749	0.000559733	0.0248241	2.80026	1.48556
		level4	777.569	117	1.40829	0.0148621	0.155935	0.791501	-0.337337
		level4	803.629	117	1.48381	0.0385747	0.258292	1.33126	0.412787
		level4	753.587	116.6	1.55742	0.0204629	0.184538	1.22787	0.296158
		level4	816.633	116.6	1.2188	0.0385806	0.258292	1.2202	0.287113
		level4	799.616	116.5	1.27416	0.0343472	0.243217	1.33219	0.413798
		level4	815.625	116.5	1.5354	0.0136306	0.149531	1.23086	0.299664
		level4	844.66	116.5	2.32425	0.000374029	0.0202595	1.87809	0.909264
		level4	201.035	116.4	2.33801	0.00343225	0.0706547	0.663149	-0.592595
		level4	90.6264	116.4	1.58173	0.0138963	0.151392	1.45007	0.536122
		level4	199.038	116.4	2.41203	0.00418461	0.0789116	0.670687	-0.576289
		level4	200.041	116.4	2.39221	0.00376828	0.0754217	0.657635	-0.604642
		level4	202.038	116.4	2.09374	0.00572046	0.0937171	0.667873	-0.582354
		level4	800.628	116.4	2.04982	0.00220103	0.0544667	1.57729	0.657447
		level4	792.585	116.3	2.09089	0.00264179	0.060569	0.823534	-0.280101
		level4	843.659	116.3	2.24731	0.000467438	0.0225728	1.54743	0.629873
		level4	844.664	116.3	2.20479	0.000270816	0.0170693	1.72846	0.789484
		level4	829.645	116.2	1.71544	0.00311708	0.0661713	1.64622	0.719157
		level4	84.405	116	1.68553	0.0311391	0.229723	1.20759	0.272126
		level4	778.606	115.9	1.11375	0.0427853	0.273671	1.34463	0.427211
		level4	155.174	115.8	2.22559	0.00288337	0.0635038	1.69803	0.763861
		level4	93.741	115.7	1.89986	0.00877069	0.117383	1.40424	0.489792
		level4	826.643	115.7	1.91637	0.00311527	0.0661713	1.48452	0.57
		level4	827.648	115.6	2.56568	4.86304e-05	0.00569534	1.96464	0.974267
		level4	791.585	115.3	1.90408	0.00579718	0.0944809	0.85604	-0.224251
		level4	854.674	115	1.68461	0.00849333	0.115012	1.47762	0.563279
		level4	857.674	115	1.97989	0.000953129	0.0342751	1.43514	0.521193
		level4	858.677	115	1.94505	0.00219317	0.0544617	1.40098	0.486441
		level4	96.8557	114.9	1.64627	0.017809	0.171015	1.47008	0.555897
		level4	872.691	114.7	1.78915	0.00660649	0.101085	1.39675	0.482076
		level4	870.68	114.6	1.38547	0.0154055	0.158432	1.29097	0.36846
		level4	96.6318	114.5	1.64035	0.0070849	0.104388	1.52844	0.612064
		level4	96.7432	114.5	1.33402	0.00605912	0.0964397	1.59878	0.676974
		level4	871.687	114.5	1.75988	0.00753857	0.108012	1.3534	0.436587
		level4	170.082	114.4	1.13562	0.0348431	0.245403	0.431291	-1.21327
		level4	869.673	114.4	1.44375	0.0112199	0.133965	1.30982	0.389369
		level4	870.676	114.4	1.35083	0.0175831	0.170011	1.29527	0.373255
		level4	1006.69	114.4	2.57057	2.36017e-05	0.00457822	0.197989	-2.33651
		level4	391.249	114	1.32862	0.0284798	0.220799	0.503208	-0.990772
		level4	1004.68	114	2.91089	5.20745e-06	0.00220808	0.234872	-2.09006
		level4	261.029	113.8	2.17547	0.00263455	0.060569	1.81892	0.863081
		level4	739.555	113.8	1.26089	0.0210542	0.187465	0.845741	-0.241712
		level4	913.702	113.8	2.04242	0.00459561	0.0827163	1.78977	0.839775
		level4	915.715	113.8	1.88357	0.00817609	0.112921	1.93287	0.950748
		level4	916.719	113.8	2.08209	0.00317823	0.0668547	2.81917	1.49527
		level4	563.431	113.7	1.5054	0.00851951	0.115186	0.745033	-0.424623
		level4	796.635	113.6	1.38768	0.0209053	0.186779	0.744117	-0.426398
		level4	797.648	113.6	1.70501	0.0434179	0.275525	0.862322	-0.213701
		level4	734.621	113.3	2.75964	0.000650143	0.0268308	2.01525	1.01096
		level4	823.658	113.3	2.01235	0.00790151	0.110864	0.865827	-0.207848
		level4	93.9601	113.1	2.09356	0.00299539	0.064737	0.821071	-0.284421
		level4	94.0715	113.1	2.37106	0.00296819	0.0645121	0.792309	-0.335866
		level4	94.1839	113.1	1.7477	0.0158106	0.160073	0.858168	-0.220668
		level4	94.2954	113.1	1.70099	0.0213964	0.188831	0.855295	-0.225506
		level4	795.631	113.1	1.36232	0.00507483	0.0875244	0.725692	-0.462571
		level4	797.642	113.1	1.43848	0.0348512	0.245403	0.811268	-0.301749
		level4	845.63	113.1	2.21677	0.00314526	0.0665473	0.811384	-0.301543
		level4	846.631	113.1	1.9807	0.00564586	0.0929342	0.843946	-0.244778
		level4	847.639	113.1	2.09347	0.00418847	0.0789116	0.85499	-0.226021
		level4	847.645	113.1	2.0988	0.00404844	0.0777955	0.856881	-0.222833
		level4	848.648	113.1	1.6867	0.0217794	0.190519	0.887696	-0.171863
		level4	850.644	113.1	1.54674	0.0274999	0.217257	0.846535	-0.240359
		level4	196.843	113	1.49159	0.0153998	0.158432	1.16999	0.226501
		level4	265.144	112.9	1.54987	0.0112147	0.133965	0.689622	-0.536123
		level4	838.683	112.6	1.04766	0.0304706	0.227124	0.680064	-0.556258
		level4	839.697	112.6	2.18756	0.00184659	0.0497774	0.763269	-0.389737
		level4	840.7	112.6	2.06732	0.00395744	0.0768133	0.756515	-0.402559
		level4	874.661	112.6	2.12884	0.00111895	0.03774	0.778527	-0.361181
		level4	860.65	112.5	1.46771	0.0448279	0.27951	0.805774	-0.311552
		level4	104.043	112.4	2.23373	0.0160249	0.161394	1.40743	0.493068
		level4	154.037	112.4	1.35257	0.0430575	0.274684	1.2218	0.289009
		level4	228.028	112.4	2.17911	0.0145607	0.154171	1.31979	0.400313
		level4	236.985	112.4	1.93339	0.00176976	0.0485367	2.12946	1.09049
		level4	859.645	112.4	1.40812	0.0203317	0.184088	0.736325	-0.441584
		level4	167.021	112.3	1.49406	0.015941	0.160829	1.21646	0.282691
		level4	231.027	112.3	1.86493	0.00512783	0.0878267	1.41354	0.499312
		level4	537.416	112.2	1.38834	0.0439152	0.276814	0.783806	-0.351432
		level4	215.014	112.1	2.41835	0.0062759	0.0983216	1.56336	0.644648
		level4	230.025	112.1	1.9634	0.0093822	0.122063	1.47247	0.558242
		level4	863.661	112.1	1.8599	0.0101027	0.126891	0.552103	-0.85699
		level4	955.532	112.1	1.89933	0.0160642	0.161415	0.848636	-0.236782
		level4	762.589	111.9	2.74552	0.000384741	0.0206763	1.67544	0.744541
		level4	190.051	111.9	1.48295	0.0376391	0.254644	0.690037	-0.535254
		level4	959.541	111.8	1.68781	0.0260695	0.211553	0.855405	-0.225321
		level4	211.108	111.7	1.66828	0.0473412	0.288626	1.3812	0.465924
		level4	214.02	111.7	2.96926	0.00384743	0.0756094	1.81786	0.862239
		level4	958.541	111.7	1.46718	0.0444008	0.278389	0.890835	-0.16677
		level4	379.249	111.4	1.7817	0.00978178	0.124783	0.65781	-0.604258
		level4	115.957	111.3	1.32082	0.026757	0.214316	1.17982	0.238561
		level4	117.954	111.3	1.96499	0.00692787	0.103402	1.37458	0.458996
		level4	198.01	111.3	1.48187	0.0274095	0.217257	1.18153	0.240655
		level4	761.585	111.3	2.60569	0.0180668	0.172536	1.99217	0.99434
		level4	100.004	111.1	1.72222	0.0487133	0.29389	0.77337	-0.370769
		level4	873.658	111.1	2.35812	0.0119519	0.138675	0.694983	-0.52495
		level4	397.223	110.9	1.59427	0.0467249	0.286481	1.61641	0.692794
		level4	208.029	110.8	1.83919	0.00190943	0.0505828	1.63105	0.705803
		level4	283.051	110.8	2.59048	0.000646194	0.0267315	0.507628	-0.978155
		level4	398.227	110.8	1.56568	0.0446006	0.278827	1.68592	0.753532
		level4	794.54	110.7	2.3894	0.00512198	0.0878133	1.48897	0.574313
		level4	200.007	110.6	2.07031	0.00530018	0.0897148	1.45922	0.5452
		level4	353.168	110.6	2.253	0.000125887	0.0108557	1.65599	0.727698
		level4	784.583	110.6	2.74587	0.00308803	0.0658362	1.81728	0.861778
		level4	208.048	110.5	2.16605	0.00296575	0.0645121	2.22959	1.15678
		level4	494.281	110.5	1.38138	0.0301799	0.22616	0.772069	-0.373198
		level4	792.53	110.5	1.79682	0.0411032	0.267751	1.43402	0.520065
		level4	794.545	110.5	2.22292	0.00656435	0.100723	1.50153	0.586435
		level4	173.886	110.4	1.73589	0.0208863	0.186773	2.1237	1.08658
		level4	206.082	110.4	1.62094	0.0199021	0.181608	1.49073	0.576016
		level4	258.991	110.4	2.02738	0.00740102	0.106546	1.34027	0.422528
		level4	795.551	110.3	1.706	0.0361806	0.249649	1.25736	0.330398
		level4	204.825	110.2	1.97935	0.00728147	0.105498	2.96097	1.56607
		level4	207.071	110	2.2831	0.00209701	0.0535905	1.88361	0.913497
		level4	366.081	110	1.85425	0.0290742	0.22265	1.31346	0.393377
		level4	368.078	110	1.97478	0.00819878	0.113054	1.43806	0.524126
		level4	741.095	110	1.63928	0.031975	0.233554	1.27026	0.345119
		level4	743.093	110	1.86513	0.0112456	0.134057	1.35566	0.43899
		level4	150.861	110	1.10728	0.0282723	0.22011	1.39382	0.479041
		level4	312.226	110	1.74858	0.0236499	0.199785	0.704866	-0.504578
		level4	336.053	109.9	1.72283	0.0406783	0.266067	1.09624	0.132567
		level4	739.1	109.9	1.62522	0.00720733	0.105155	1.39727	0.482607
		level4	742.574	109.9	1.59993	0.0181755	0.172812	0.64046	-0.642819
		level4	745.089	109.9	2.04509	0.00298694	0.0646676	1.64923	0.721791
		level4	796.543	109.9	2.98204	0.000403684	0.0208868	1.84155	0.880922
		level4	145.051	109.8	2.72153	0.000233467	0.0156242	0.52013	-0.943056
		level4	202.108	109.8	2.78645	9.55004e-05	0.00914535	2.06817	1.04835
		level4	795.548	109.8	2.47941	0.00163164	0.0469008	1.56787	0.648801
		level4	329.191	109.6	1.11475	0.0341105	0.241914	2.28297	1.19091
		level4	287.044	109.3	1.21569	0.0327669	0.237536	1.18384	0.243469
		level4	446.053	109.3	1.44127	0.0263241	0.212518	1.08263	0.114535
		level4	448.05	109.3	1.09367	0.0141999	0.152306	1.06792	0.0947969
		level4	132.886	109.1	1.78684	0.0398076	0.262452	0.867408	-0.205217
		level4	330.194	109.1	1.91361	0.0125313	0.141871	3.9068	1.96599
		level4	851.658	109	2.3356	0.0140667	0.151664	2.35585	1.23625
		level4	200.033	108.9	2.36079	0.0176426	0.17015	1.84352	0.882466
		level4	817.537	108.7	2.11826	0.0360455	0.249213	1.66972	0.739605
		level4	205.074	108.6	1.75722	0.00603869	0.0962027	1.64345	0.716727
		level4	331.204	108.6	2.07211	0.00303345	0.0651535	9.19452	3.20077
		level4	737.101	108.6	1.19947	0.0425815	0.273256	1.48526	0.570713
		level4	768.531	108.6	2.15519	0.00665804	0.101321	1.89742	0.924037
		level4	128.035	108.1	1.92255	0.00337724	0.0696878	0.853267	-0.228931
		level4	116.035	108.1	1.97463	0.00070265	0.0281922	0.766702	-0.383262
		level4	672.523	107.9	1.7181	0.0176652	0.170201	1.50519	0.589945
		level4	159.066	107.6	2.17637	0.0021717	0.0542056	0.725342	-0.463267
		level4	345.002	107.3	1.73912	0.0286177	0.221541	1.37185	0.456125
		level4	551.061	107.3	1.64144	0.0263082	0.212518	0.806189	-0.31081
		level4	184.061	107	1.45971	0.0457128	0.283049	0.760205	-0.395539
		level4	771.254	107	1.42281	0.0335002	0.239942	0.838646	-0.253866
		level4	556.053	106.7	1.64188	0.0194735	0.1785	0.824184	-0.278961
		level4	188.101	106.5	2.13496	0.000756356	0.0294605	0.697629	-0.519467
		level4	1144.77	106.2	1.31976	0.00896371	0.118965	0.829811	-0.269146
		level4	367.055	106.1	1.55451	0.0247806	0.205513	1.34324	0.425718
		level4	1105.52	106	1.21876	0.0374339	0.254049	0.875885	-0.191186
		level4	144.067	105.7	1.06919	0.0277255	0.218638	0.753232	-0.408834
		level4	355.984	105.5	1.76317	0.0210152	0.187375	0.844754	-0.243397
		level4	1010.27	105.4	1.90247	0.0054499	0.091005	0.810183	-0.303681
		level4	927.676	104.4	1.27219	0.0155611	0.159155	0.783129	-0.352679
		level4	933.258	104.4	2.06774	0.000724765	0.0287468	0.696726	-0.521338
		level4	328.484	104.3	1.68901	0.0141399	0.151896	0.78909	-0.341738
		level4	1071.62	104.3	1.71588	0.0348524	0.245403	0.754267	-0.406853
		level4	946.01	103.9	1.56511	0.00523266	0.0889805	0.692448	-0.530222
		level4	1185.02	103.9	1.56816	0.0164267	0.163591	0.855222	-0.22563
		level4	838.504	103.8	1.5611	0.00663162	0.101277	0.704616	-0.50509
		level4	1119.77	103.6	1.45488	0.0384098	0.257978	0.852537	-0.230166
		level4	1172.77	103.5	1.65902	0.00528983	0.0896272	0.796502	-0.328251
		level4	905.258	103.4	1.11843	0.0475574	0.289537	0.817278	-0.291102
		level4	1104.02	103.3	1.38116	0.0361791	0.249649	0.784771	-0.349657
		level4	821.567	103.1	1.34123	0.0188684	0.176004	0.722651	-0.46863
		level4	159.041	103	2.0626	0.00453683	0.0822021	0.773517	-0.370494
		level4	606.994	103	1.18003	0.0487951	0.2942	0.860161	-0.217322
		level4	771.251	103	1.04246	0.0264156	0.21286	0.805808	-0.311492
		level4	838.007	103	1.55047	0.0426659	0.273494	0.798368	-0.324874
		level4	1014.68	103	1.47451	0.0414193	0.269085	0.786058	-0.347292
		level4	1145.77	103	1.26701	0.0372864	0.25378	0.830728	-0.267552
		level4	981.346	102.9	1.48476	0.0279253	0.219117	0.746734	-0.421333
		level4	929.761	102.6	1.60398	0.0150001	0.156622	0.714393	-0.48521
		level4	1079.27	102.6	1.75065	0.0146701	0.154704	0.749345	-0.416298
		level4	890.509	102.4	1.47827	0.0280104	0.219328	0.760073	-0.395791
		level4	916.012	102.3	1.25289	0.0478372	0.29073	0.851774	-0.231458
		level4	570.992	102.2	1.89217	0.0102132	0.12754	0.756817	-0.401984
		level4	642.329	102.2	1.77075	0.000938106	0.0338754	0.77935	-0.359657
		level4	918.757	102.2	1.5177	0.037432	0.254049	0.842476	-0.247293
		level4	1064.27	102.1	1.11824	0.0405739	0.265484	0.832216	-0.26497
		level4	1076.52	102.1	1.09768	0.0462153	0.28497	0.851955	-0.23115
		level4	106.923	101.9	1.42488	0.039123	0.260119	0.777243	-0.363562
		level4	948.748	101.9	1.71672	0.01052	0.129597	0.818892	-0.288254
		level4	770.754	101.8	1.26756	0.0136787	0.149964	0.776946	-0.364114
		level4	982.342	101.8	1.33126	0.042409	0.272654	0.857609	-0.221609
		level4	426.988	101.6	1.67146	0.0455913	0.282666	0.836609	-0.257374
		level4	730.501	101.6	1.97571	0.00239507	0.0571816	0.663298	-0.592272
		level4	748.334	101.6	1.48118	0.0140985	0.151664	0.82826	-0.271844
		level4	1020.67	101.6	1.48764	0.0154108	0.158432	0.822443	-0.282012
		level4	622.664	101.5	1.66915	0.0183572	0.173492	0.831015	-0.267053
		level4	1062.27	101.5	1.33698	0.0375815	0.254563	1.27909	0.355123
		level4	89.9696	101.4	1.86342	0.00471617	0.0839275	0.699974	-0.514627
		level4	892.257	101.4	1.72705	0.0100867	0.126782	0.831588	-0.26606
		level4	1074.02	101.4	1.56945	0.0121447	0.139439	0.820849	-0.284811
		level4	1031.69	101	1.35384	0.0473006	0.288545	0.76003	-0.395871
		level4	1120.27	100.9	1.07181	0.037432	0.254049	0.786001	-0.347396
		level4	1008.77	100.6	1.5893	0.0314364	0.230885	0.850043	-0.234393
		level4	1067.26	100.6	1.25687	0.0456879	0.283026	0.828009	-0.272282
		level4	154.167	100.5	1.34186	0.011873	0.138303	0.812652	-0.299291
		level4	155.174	100.5	2.00195	0.00155377	0.04567	0.855523	-0.225122
		level4	156.177	100.5	1.92466	0.00167973	0.0476493	0.833466	-0.262805
		level4	639.001	100.5	1.07642	0.0280726	0.219478	0.776371	-0.365182
		level4	892.259	100.4	1.72668	0.00417161	0.0788213	0.801949	-0.318418
		level4	604.33	100.3	1.41751	0.027894	0.21897	0.796012	-0.329137
		level4	172.04	100.2	1.41866	0.0446239	0.278827	1.39068	0.475791
		level4	1030.02	100.2	1.26477	0.0348607	0.245403	0.870237	-0.20052
		level4	197.808	100	1.47346	0.00466066	0.0833201	0.744655	-0.425356
		level4	381.487	100	1.75401	0.0117955	0.137847	0.765633	-0.385275
		level4	1012.51	100	1.55645	0.0264279	0.21286	0.760199	-0.395552
		level4	1091.52	99.9	1.29256	0.0366859	0.251204	0.797849	-0.325812
		level4	479.991	99.3	1.55041	0.0413739	0.268892	0.856004	-0.22431
		level4	357.981	98.9	1.4112	0.0153273	0.15824	0.790228	-0.339659
		level4	928.765	98.3	1.37016	0.0281352	0.219769	0.767376	-0.381994
		level4	1065.02	98.1	1.42282	0.0242924	0.202888	0.850785	-0.233134
		level4	498.325	98	1.2959	0.0343504	0.243217	0.793477	-0.33374
		level4	198.148	97.8	2.15	8.79392e-05	0.00871001	6.07232	2.60225
		level4	812.61	97.2	2.20022	0.00834557	0.113811	1.79054	0.840391
		level4	776.536	96.9	1.99815	0.0122815	0.140326	0.544616	-0.876689
		level4	780.565	96.9	1.95269	0.00597943	0.0955525	0.530181	-0.915442
		level4	112.05	96.5	1.50033	0.0120532	0.139416	0.680505	-0.555323
		level4	258.108	95.1	2.29436	0.000318262	0.0186022	0.718137	-0.47767
		level4	937.268	94	1.11151	0.0379281	0.255701	0.746338	-0.422099
		level4	371.166	93	1.51597	0.0154691	0.158561	0.588846	-0.764038
		level4	214.02	93	1.61723	0.00266096	0.060621	1.5007	0.585639
		level4	236.105	91.1	2.2209	0.00244833	0.0577373	1.64028	0.713946
		level4	215.014	90.1	1.97017	0.00172637	0.0478841	1.49238	0.577615
		level4	844.565	90.1	1.26961	0.041541	0.269523	1.46081	0.546773
		level4	155.021	89.5	1.12172	0.0335739	0.240073	1.29645	0.37457
		level4	302.066	89.5	1.72769	0.000610588	0.0258179	0.521109	-0.940344
		level4	313.239	89.3	1.60406	0.0140584	0.151664	0.606098	-0.722378
		level4	170.022	89.2	1.57787	0.0139211	0.151452	1.31562	0.39574
[truncated: 763 more rows]

## Sheet: YCTRvsYMS
MS2 name	MS2 score	level	mz	rt	VIP	P-VALUE	FOLD CHANGE	LOG_FOLDCHANGE
2-Hydroxybutyric acid	3.97	level1	103.04	112.3	2.17674	0.0460953	1.39661	0.481931
2-Keto-3-deoxygluconic acid	3.97	level1	177.041	187	1.74059	0.0304257	1.28455	0.361265
Glucose	3.96	level1	179.056	182.3	2.09297	0.0143006	1.37259	0.456898
Cholesteryl sulfate	3.96	level1	465.304	13.7	2.34612	0.00814219	1.51597	0.600245
7-Methylguanine	3.95	level1	166.072	109.3	1.54002	0.0449407	1.22935	0.297894
alpha-Ketoisovaleric acid	3.95	level1	115.04	30.8	2.47638	0.0128001	1.17599	0.23387
Gly-Val	3.94	level1	173.093	184.9	2.45598	0.000227236	1.88396	0.913766
Xanthine	3.94	level1	151.026	129	2.00534	0.0233548	1.31438	0.394385
Tris(2,4-di-tert-butylphenyl)phosphate	3.94	level1	663.452	15.5	2.50311	0.00102061	0.832839	-0.26389
2-Keto-3-deoxygalactonic acid	3.93	level1	177.041	187	1.80561	0.0355694	1.27851	0.354464
Glycine	3.93	level1	74.0247	215.9	2.12789	0.0421374	0.782447	-0.353935
N2,N2-Dimethylguanosine	3.93	level1	312.13	114.6	1.27191	0.0284576	1.39711	0.482441
4-Methylquinolin-2-ol	3.93	level1	158.061	17.7	2.46165	0.00300231	0.733407	-0.447314
L-​Leucyl-​L-​alanine	3.92	level1	203.138	147.5	2.5101	0.000840358	0.454738	-1.13689
N-Acetylmethionine	3.92	level1	190.054	124.3	2.34135	0.00621694	0.643139	-0.636798
Phenylalanylphenylalanine	3.92	level1	311.14	88.5	1.8717	0.0373167	1.41412	0.499903
N-Methylnicotinamide	3.92	level1	137.07	24.3	1.67937	0.032784	0.6061	-0.722373
Galactose	3.91	level1	179.056	182.3	2.11284	0.0137721	1.37427	0.45867
2-Methylnicotinamide	3.91	level1	137.07	24.3	1.67937	0.032784	0.6061	-0.722373
6-Methylnicotinamide	3.91	level1	137.07	24.3	1.70324	0.0302828	0.594217	-0.750939
Tryptophan	3.91	level1	205.096	160.8	2.40726	0.0175194	1.2959	0.373956
Indoleacetic acid	3.91	level1	174.056	58.8	1.49011	0.0298075	0.531058	-0.913057
Betaine	3.91	level1	118.086	166.8	1.75369	0.00173836	0.791568	-0.337215
N-Acetylcarnosine	3.9	level1	267.11	197.2	1.51496	0.0209489	1.87038	0.903329
1,5-Anhydroglucitol	3.9	level1	163.061	117.1	2.18406	0.0359934	0.674487	-0.568137
Phe-Trp	3.9	level1	352.165	110.6	2.72603	0.00181462	1.39236	0.477532
Asparagine	3.89	level1	133.06	225.1	2.0291	0.00336722	0.770832	-0.375512
Tyrosine	3.89	level1	182.081	182	2.59979	0.0145534	1.56436	0.645575
Homoserine	3.88	level1	118.051	219	1.28487	0.0269351	0.794447	-0.331978
LacCer(d18:1/16:0)	3.88	level1	862.621	121.2	2.25192	0.00476501	0.673413	-0.570437
N-Lactoyl-Phenylalanine	3.83	level1	236.092	108.5	2.12642	0.0155391	1.56751	0.648473
Ribothymidine	3.82	level1	257.078	60.8	2.973	0.00320361	0.764427	-0.387549
Methylsuccinic acid	3.82	level1	131.035	200.6	1.95431	0.0367839	1.16284	0.217657
3-Methyluridine	3.81	level1	257.078	60.8	2.973	0.00320361	0.764427	-0.387549
3-Methyl-1H-pyrazole-4-carbaldehyde	3.81	level1	111.055	32.8	2.29787	0.000414151	0.691287	-0.532643
N-Lactoylphenylalanine	3.8	level1	236.092	108.5	2.12642	0.0155391	1.56751	0.648473
2,4-Dihydroxybutanoic acid	3.8	level1	119.035	153.2	2.27059	0.0317621	1.59092	0.669862
N-Methyl-L-asparagine	3.8	level1	145.062	220.6	1.92023	0.0474404	0.852647	-0.229979
1-Methylguanine	3.76	level1	166.072	109.3	1.55162	0.0432669	1.23245	0.301524
Tagatose	3.76	level1	203.052	180.6	2.29436	0.0129801	1.43493	0.520984
Ala-Gly	3.75	level1	145.062	220.6	1.95285	0.0435262	0.851124	-0.232559
Oxypurinol	3.74	level1	151.026	129	2.04496	0.0206527	1.32684	0.407994
Pyridoxal (Vitamin B6)	3.73	level1	150.058	44.9	2.39721	0.0419939	0.492324	-1.02232
Gly-Ala	3.72	level1	145.062	220.6	1.9365	0.0459858	0.851641	-0.231683
Phosphate	3.72	level1	96.9697	300.4	1.1103	0.0410602	0.910559	-0.135176
1-Methylpseudouridine	3.71	level1	257.078	60.8	2.94104	0.00360048	0.764447	-0.387512
PC(18:0/18:1(9Z))	3.69	level1	770.603	37.4	2.11503	0.0101534	0.732202	-0.449687
2-Linoleoyl-1-palmitoyl-sn-glycero-3-phosphoethanolamine	3.68	level1	714.507	42.8	1.48159	0.0330621	1.35765	0.441114
o-Tyrosine	3.66	level1	182.081	182	2.59117	0.0159279	1.5543	0.636267
2-Hydroxyhexanedioic acid	3.65	level1	143.035	182.3	2.00572	0.0129666	1.38699	0.471957
5,6-Dihydroxyindole	3.5	level1	150.058	44.9	2.39559	0.0417975	0.492074	-1.02305
1,2-Dipalmitoleoyl-sn-glycero-3-phosphocholine	2.74	level2	730.538	42.8	2.08774	0.0129499	1.49358	0.578774
L-Isoserine	2.74	level2	104.035	224	2.59405	0.00432482	0.78417	-0.350762
3(2H)-Pyridazinone, 4-chloro-5-(4-morpholinyl)-	2.74	level2	216.053	166.7	2.045	0.000985648	0.751598	-0.411966
3,3-Dimethyl-2-oxobutanoic acid	2.74	level2	129.056	26.9	2.12431	0.0263479	1.19417	0.256004
Pyrogallol	2.74	level2	125.024	183	1.81511	0.0133297	1.36318	0.446972
N-Formylglycine	2.73	level2	102.02	107.7	2.23943	0.0161195	0.865303	-0.208722
N-[4-(Pyridin-2-yl)-1,3-thiazol-2-yl]cyclopentanecarboxamide	2.73	level2	272.086	223.3	2.65527	0.00292248	0.679789	-0.55684
LPC(22:6)	2.73	level2	568.339	124.8	1.69021	0.0212598	1.3235	0.404358
LPC(32:0)	2.73	level2	720.589	42.6	2.63749	0.000156186	0.539701	-0.889768
1-O-Hexadecyl-2-O-(5Z,8Z,11Z,14Z,17Z-eicosapentaenoyl)-sn-glyceryl-3-phosphorylcholine	2.72	level2	766.573	36.3	2.1156	0.0472858	1.19676	0.259139
3'-Sialyllactose	2.72	level2	632.205	247.4	2.49528	0.0036131	2.25602	1.17378
4-Chloro-2-methyl-5-(4-morpholinyl)-3(2H)-pyridazinone	2.72	level2	230.069	163.1	1.91978	0.0495053	1.13329	0.180523
1-Hexadecyl-2-(9Z-octadecenoyl)-sn-glycero-3-phosphocholine	2.72	level2	746.604	39.5	2.49796	0.0011498	0.476214	-1.07032
Picolinic acid	2.71	level2	122.025	311.2	1.16781	0.0483394	0.774383	-0.36888
2-Arachidonoyl-1-palmitoyl-sn-glycero-3-phosphoethanolamine	2.71	level2	738.508	40.9	2.34295	0.00860885	1.40148	0.486949
3-Amino-4,4,4-trifluorobutanoic acid	2.71	level2	156.028	214.6	2.10641	0.0405198	0.756415	-0.402751
2,2-Diethoxyacetamide	2.71	level2	148.097	180.8	3.24138	1.59451e-06	1.52313	0.607042
2-Hydroxy-6-methylquinoline-3-carbaldehyde	2.71	level2	188.07	160.7	2.26021	0.0325725	1.25133	0.323462
PC(35:1)	2.71	level2	774.599	41.2	1.40853	0.00582476	0.734317	-0.445525
4,5-DIDEMETHYLSIMMONDSIN	2.7	level2	344.135	183.9	1.71548	0.00334163	1.43528	0.521333
Piperidine	2.7	level2	86.0961	163.8	1.9885	0.0280525	1.19844	0.26116
2-Naphthalenecarboxamide, N-[2-(4-oxo-1-phenyl-1,3,8-triazaspiro[4.5]dec-8-yl)ethyl]-	2.7	level2	427.215	15.1	1.83955	0.0383027	1.61252	0.689319
Zearalenone_4-sulfate	2.69	level2	399.11	162.8	1.40998	0.0464163	1.17279	0.22994
6-Acetylcodeine	2.69	level2	342.169	162.8	2.14812	0.0258682	1.29372	0.371525
Isopongaflavone	2.69	level2	335.127	162.3	1.97122	0.0292133	1.20294	0.266567
1,2-Dilinoleoyl-sn-glycero-3-phosphoethanolamine	2.67	level2	740.519	44.9	1.47091	0.0458354	1.53393	0.617236
2-Propenamide, N-(2,3-dihydro-1,4-benzodioxin-6-yl)-3-[4-(1,1-dimethylethyl)phenyl]-, (2E)	2.66	level2	336.159	162.5	1.20091	0.0342256	3.79312	1.92339
1-(1Z-Octadecenyl)-sn-glycero-3-phosphocholine	2.64	level2	508.375	129.2	2.13038	0.0305604	0.777035	-0.363948
6-Fluoro-2-(trifluoromethyl)-4-quinolinol	2.64	level2	230.025	87.6	2.52269	0.0144207	1.44389	0.529958
Eupolyphagin	2.64	level2	356.105	163.3	2.45547	0.0162853	0.774297	-0.369041
6-Benzylaminouracil	2.64	level2	218.091	57	1.50354	0.0256974	1.4431	0.529169
(2E)-4-Hydroxybut-2-enoic acid	2.63	level2	101.024	182.3	2.0129	0.0295252	1.39707	0.482408
Buprenorphine	2.63	level2	468.307	131.3	2.14665	0.0466203	1.55002	0.632289
Flavidulol_C	2.63	level2	515.312	129.1	1.72775	0.0446729	1.21558	0.281644
LysoPC(0:0/18:0)	2.63	level2	546.352	125.9	2.04258	0.00557621	1.26287	0.336706
Soyacerebroside II	2.62	level2	714.557	119.9	1.82989	0.0267301	0.874505	-0.193462
4-Hydroxytamoxifen	2.61	level2	388.229	240.3	1.80837	0.00510018	0.374673	-1.4163
2-Arachidonoyl-1-stearoyl-sn-glycero-3-phosphoethanolamine	2.6	level2	766.54	40.2	2.00851	0.00250885	1.35223	0.435339
2-Docosahexaenoyl-1-stearoyl-sn-glycero-3-phosphoethanolamine	2.6	level2	790.537	39	2.05369	0.0031766	1.69813	0.763949
L-Serine methyl ester	2.6	level2	120.065	54.1	1.32165	0.0419155	1.36531	0.449233
2-Isobutyl-1,3-dioxo-2,3-dihydro-1H-Isoindole-5-carboxylic acid	2.59	level2	246.075	26.3	1.17527	0.0210256	1.91548	0.937709
1-Methyl-4-(p-tolylsulfonyl)piperazine	2.58	level2	255.119	162.9	2.04982	0.0428036	1.10241	0.140665
4-tert-Butyl-N'-[(E)-(2-hydroxynaphthalen-1-yl)methylidene]benzohydrazide	2.57	level2	345.164	167.5	1.82654	0.0360201	2.90609	1.53908
2-Chloro-N-(4-methoxyphenyl)nicotinamide	2.57	level2	263.06	181.3	2.15792	0.00919176	1.35975	0.443343
PC(18:1(9Z)/P-16:0)	2.56	level2	744.589	38.9	2.21698	0.000562613	0.608955	-0.715593
1,6-ANHYDRO-B-GLUCOSE	2.55	level2	161.045	182.5	2.34359	0.0204529	1.23255	0.301642
3-Pyridinecarbonitrile, 1,2-dihydro-4-methyl-2-thioxo-6-(trifluoromethyl)-	2.54	level2	217.003	174.4	2.02893	0.0265595	0.747467	-0.419918
(2-aminoethoxy)[2-[docosa-4.7.10.13.16.19-hexaenoyloxy]-3-[hexadec-1-en-1-yloxy]propoxy]phosphinic acid	2.53	level2	746.512	37.7	2.07273	0.0137268	1.27455	0.349987
Hexacosanoyl_carnitine	2.51	level2	540.498	89.7	1.40786	0.0449195	1.64895	0.721551
Acetamide, N-(5,6-dihydro-6-oxo-2-phenanthridinyl)-2-(dimethylamino)-	2.5	level2	294.119	187	1.39265	0.0408743	1.23968	0.309972
2-Hydroxyfluorene	2.5	level2	183.084	182	3.0846	0.000940084	1.61928	0.695357
Ethylphosphonic acid	2.5	level2	109.004	77.8	2.5554	0.00121084	0.67424	-0.568665
1-Allyl-6-hydroxy-2,4(1H,3H)-pyrimidinedione	2.5	level2	167.043	220.6	2.13006	0.0402322	0.873855	-0.194534
D-myo-Inositol-3-phosphate	2.5	level2	259.027	13.1	1.05021	0.0405537	0.453257	-1.1416
(E)-2-Phenylethenesulfonic acid	2.5	level2	183.016	161.5	2.05158	0.0131901	1.35583	0.439178
4-Hydroxy-2-(trifluoromethyl)thiophene	2.5	level2	166.984	305.1	2.20202	0.0222674	0.779629	-0.35914
2,5-Furandicarboxylic acid	2.49	level2	155.002	66.8	2.02839	0.0171402	0.663303	-0.59226
Propanedinitrile, 2-[(3,4,5-trihydroxyphenyl)methylene]-	2.48	level2	201.026	149.9	1.94552	0.0447615	0.924768	-0.112836
Methylphosphonothioic acid O-ethyl ester	2.48	level2	139.002	61.5	1.91822	0.00165341	1.36408	0.447924
Methyl 3-methyl-4-nitro-1H-pyrazol-5-yl ether	2.47	level2	158.06	26.4	1.94865	0.0320888	0.834755	-0.260575
Phe-Met-Arg-Phe-amide	2.46	level2	597.305	156.8	2.1716	0.011264	1.71982	0.782255
(2-aminoethoxy)[2-[icosa-5.8.11.14-tetraenoyloxy]-3-[octadec-11-enoyloxy]propoxy]phosphinic acid	2.46	level2	764.521	40.3	2.00174	0.00722324	1.36814	0.452219
(3S,5S)-3,5-Diaminohexanoate	2.42	level2	147.113	179.9	1.3278	0.0474521	1.39397	0.479195
2-amino-3-({[3-(hexadecanoyloxy)-2-(octadecanoyloxy)propoxy](hydroxy)phosphoryl}oxy)propanoic acid	2.42	level2	762.505	40.3	2.56313	0.00142716	1.57426	0.654672
2-Imino-1-imidazolidineacetic acid	2.41	level2	142.06	40.2	2.62827	0.0195319	0.756356	-0.402863
9,10,11,12-Tetrahydro-9,12-epoxy-1H-diindolo[1,2,3-fg:3',2',1'-kl]pyrrolo[3,4-i][1,6]benzodiazocine-1,3(2H)-dione	2.41	level2	394.113	171.5	2.92556	0.00457398	1.68044	0.74884
Valganciclovir	2.4	level2	353.156	184.8	2.51105	0.000136296	1.96905	0.977503
LysoPC(20:4(5Z,8Z,11Z,14Z))	2.4	level2	544.339	125.8	2.45221	0.000949737	1.25066	0.322693
3-(2H-Tetraazol-5-yl)benzoic acid	2.39	level2	189.04	145	2.59694	0.00231427	1.68864	0.755858
PC(16:0/P-16:0)	2.38	level2	718.573	39.9	2.48224	0.00137055	0.596375	-0.745707
PC(18:2(9Z,12Z)/P-16:0)	2.38	level2	742.574	38	1.9248	0.0107793	0.736941	-0.440379
4-{[4'-Methyl-2'-(propanoylamino)-4,5'-bi-1,3-thiazol-2-yl]amino}benzoic acid	2.38	level2	387.053	172.9	2.27145	0.0246372	1.78326	0.834518
Trihexosylceramide_(d18:1/16:0)	2.37	level2	1024.68	156.1	2.21502	0.00129116	0.491969	-1.02336
2,2'-[(Phosphonomethyl)imino]diacetic acid	2.36	level2	226.018	15.1	1.99719	0.03535	0.151526	-2.72236
5,6,7,8-Tetrahydro-1H-spiro[benzo[4,5]thieno[2,3-d]pyrimidine-2,1'-cyclohexane]-4(3H)-thione	2.36	level2	291.095	163.2	2.68066	0.0179223	0.918583	-0.122517
PC(18:3(6Z,9Z,12Z)/15:0)	2.35	level2	742.537	46.1	1.6787	0.0394774	1.69026	0.757247
PC(22:4(7Z,10Z,13Z,16Z)/P-18:0)	2.35	level2	822.637	35.6	1.78166	0.00643322	0.699426	-0.515756
PC(0:0/16:0)[U]	2.34	level2	496.339	128.8	2.865	0.00294626	1.3053	0.384379
Metalaxyl	2.33	level2	280.153	149.9	1.60811	0.00762947	0.359678	-1.47522
PC(18:2(9Z,12Z)/15:0)	2.33	level2	744.552	44.9	1.55033	0.0407007	1.35644	0.439829
.beta.-Glutamic acid	2.31	level2	148.06	230.6	2.04052	0.0259068	1.23426	0.303644
3-Benzyl-6-bromo-2-methoxyquinoline	2.3	level2	328.037	167.7	1.45114	0.0264732	1.27532	0.350857
PI(18:0/18:2(9Z,12Z))	2.29	level2	863.564	130.4	2.32205	0.00649164	0.618907	-0.692205
Erythronolactone	2.28	level2	117.019	108.3	1.05562	0.0203713	0.592267	-0.755681
PC(22:2(13Z,16Z)/P-18:1(9Z))	2.27	level2	824.653	35.9	1.73811	0.00169656	0.720315	-0.473301
Nitrofurazone	2.26	level2	197.032	87.7	1.67825	0.00745624	1.46193	0.547876
(4E,10E)-13,21-Dihydroxy-8,14,19-trimethoxy-4,10,12,16-tetramethyl-3,20,22-trioxo-2-azabicyclo[16.3.1]docosa-1(21),4,10,18-tetraen-9-yl carbamate	2.24	level2	579.293	157.5	1.59591	0.0473325	1.69511	0.761383
(2-aminoethoxy)[2-[docosa-4.7.10.13.16-pentaenoyloxy]-3-(octadecanoyloxy)propoxy]phosphinic acid	2.23	level2	792.551	39.3	2.41606	0.00174636	1.72023	0.782598
4-(Trifluoromethyl)quinoline-2,7-diol	2.23	level2	228.028	87.6	2.40868	0.00652121	1.40883	0.494502
Chicoric acid	2.22	level2	473.074	220.6	2.16248	0.0224561	0.904584	-0.144674
Sulfadimethoxine	2.21	level2	309.068	219.9	1.89152	0.0388657	0.884947	-0.176338
(2-aminoethoxy)[2-[icosa-5.8.11-trienoyloxy]-3-(octadecanoyloxy)propoxy]phosphinic acid	2.21	level2	768.549	40.7	1.37006	0.018592	1.29903	0.377435
Gentamicin	2.19	level2	478.327	124.4	1.4572	0.0352577	1.314	0.393969
4-(Methylmercapto)phenol	2.19	level2	139.026	177.3	2.91011	0.00150829	1.84106	0.880541
Deschloronornidulin	2.18	level2	395.046	108.6	1.26912	0.0347692	0.774676	-0.368335
PE(20:1(11Z)/14:1(9Z))	2.17	level2	716.519	47.4	2.05078	0.0238969	1.42909	0.515094
astilbin	2.15	level2	449.084	163.7	2.90914	0.00695645	0.835789	-0.258789
Phomosine D	2.13	level2	347.116	74.6	1.79913	0.0257172	1.34348	0.42597
Sulfasalazine	2.11	level2	399.079	181.9	2.04415	0.041109	1.83425	0.875191
(E)-1-Hydroxy-2-methylbut-2-enyl 4-diphosphate	2.11	level2	259.01	13.8	1.11668	0.0480185	0.455334	-1.135
phellopterin	2.07	level2	339.059	182.1	2.54204	0.0353172	2.84105	1.50642
Curcumenol	2.04	level2	257.146	166.5	1.53718	0.008483	0.531795	-0.911058
6-Benzyl-3-butan-2-yl-9-(7-hydroxy-6-oxooctyl)-1,4,7,10-tetrazabicyclo[10.4.0]hexadecane-2,5,8,11-tetrone	2.02	level2	571.357	124.5	1.77581	0.0182199	1.30228	0.381035
3'-Hydroxyflavanone	2.01	level2	239.077	182.3	1.92792	0.019911	1.28784	0.364957
Caryophyllene_epoxide	2.01	level2	221.185	166.2	1.12043	0.0268187	0.612968	-0.706117
2-Benzyl-1,3-dioxo-5-isoindolinecarboxylic acid	2	level2	280.067	53.5	1.49654	0.0269078	1.57644	0.656671
trans-o-Hydroxybenzylidenepyruvate	1.91	level3.1	213.017	73.3	2.09265	0.0131467	1.2795	0.355585
2-Sulfotrehalose	1.79	level3.1	403.058	177.4	1.69373	0.0231703	1.46002	0.545985
2-(alpha-Hydroxypropyl)thiamine diphosphate	1.76	level3.1	464.071	160	2.03099	0.0379429	0.862042	-0.21417
M213T93	1.71	level3.2	213.017	93.3	1.64554	0.0159171	1.72027	0.782637
4-Guanidinobutanoate	1.7	level3.1	184.045	173.1	1.41049	0.0460884	0.781122	-0.356381
Dodecanoic acid	1.16	level3.1	221.155	25.8	1.59409	0.023842	0.718902	-0.476133
		level4	466.408	359.3	1.86331	0.0054569	1.48826	0.573625
		level4	78.9669	359.3	1.95912	0.0208979	0.756758	-0.402096
		level4	94.9807	359.3	2.38019	0.0290972	0.919569	-0.120971
		level4	122.968	359.3	1.72725	0.0379704	0.927501	-0.108579
		level4	135.945	359.3	2.1701	0.0293024	0.91399	-0.12975
		level4	315.041	359.3	1.56503	0.0167826	0.549661	-0.863385
		level4	258.921	356.5	1.77181	0.00584904	0.724019	-0.465901
		level4	99.0549	356.4	1.05762	0.0452971	0.864833	-0.209507
		level4	268.997	355.7	1.61006	0.0138991	0.778853	-0.360578
		level4	285.836	355.2	1.3593	0.0399056	0.813077	-0.298536
		level4	425.365	354.2	1.69195	0.0469559	0.823687	-0.279832
		level4	180.101	353.4	1.51812	0.0442304	1.10551	0.144718
		level4	380.336	353.4	1.67552	0.00891037	1.12488	0.16977
		level4	279.231	352.6	1.40968	0.031952	1.28051	0.356717
		level4	267.091	351.8	1.71774	0.0217792	0.739244	-0.435878
		level4	96.0091	351.7	2.11699	0.0193704	0.762628	-0.390949
		level4	116.025	351.2	2.1362	0.0243221	0.835133	-0.259923
		level4	206.117	349.9	1.57266	0.00738861	1.21724	0.283612
		level4	153.031	349.5	1.72756	0.00293872	0.796497	-0.32826
		level4	355.188	349.4	1.73586	0.0160328	0.792459	-0.335592
		level4	525.374	349.2	1.42133	0.0350836	1.70307	0.768141
		level4	518.321	348.9	1.66661	0.0274251	1.75657	0.812762
		level4	844.61	348.6	1.62335	0.0164043	0.80354	-0.315558
		level4	845.612	348.6	1.56346	0.00496284	0.754425	-0.406551
		level4	794.605	348.1	1.38038	0.0453689	0.731151	-0.451758
		level4	841.58	348.1	1.98728	0.0170371	1.44283	0.528901
		level4	380.868	344.1	1.59844	0.0182841	1.36246	0.446217
		level4	242.051	342.4	1.87306	0.033548	1.25325	0.325677
		level4	157.133	341.7	1.46178	0.0397973	0.847965	-0.237923
		level4	620.92	338.7	1.57293	0.0440541	0.81983	-0.286603
		level4	243.908	338.4	1.50615	0.00736647	1.29791	0.376186
		level4	270.926	332.4	2.01608	0.00105356	1.50975	0.594311
		level4	599.939	330.6	1.82394	0.0166026	0.762458	-0.391269
		level4	156.934	328.8	1.61943	0.0130329	1.32842	0.409709
		level4	483.002	327.9	2.21365	0.00461767	0.699708	-0.515175
		level4	232.107	325.9	1.97264	0.029091	1.18685	0.247143
		level4	316.926	325.9	1.25106	0.0465347	0.743777	-0.427058
		level4	426.986	323.7	1.44745	0.0432906	0.898277	-0.154767
		level4	660.637	321.9	1.59133	0.0110971	0.765849	-0.384868
		level4	82.0299	319.4	2.17715	0.0117178	0.820621	-0.285212
		level4	206.128	315.4	1.58014	0.016263	0.747495	-0.419864
		level4	338.899	315.2	1.63264	0.0164178	1.28859	0.365788
		level4	316.188	314.7	2.05443	0.0315688	0.737958	-0.43839
		level4	126.02	314.6	1.98327	0.0112253	0.761979	-0.392177
		level4	379.083	314.6	1.99248	0.0425655	0.741595	-0.431297
		level4	257.099	313.4	1.44473	0.0404551	0.845913	-0.241418
		level4	371.868	313.3	1.48113	0.039916	0.83384	-0.262158
		level4	154.062	313.2	2.76725	0.00142506	0.800543	-0.320949
		level4	310.902	313.2	1.8483	0.0447241	0.823595	-0.279993
		level4	442.867	313.2	1.71646	0.042447	0.795237	-0.330543
		level4	444.863	313.2	1.59478	0.0351864	0.742061	-0.43039
		level4	200.127	312.8	1.3738	0.0283169	0.849866	-0.234692
		level4	163.075	312.2	1.06853	0.0221641	0.815423	-0.294379
		level4	156.076	311.9	1.13812	0.0215787	0.765819	-0.384925
		level4	366.886	311.9	1.01731	0.0320294	0.789395	-0.34118
		level4	287.912	311.2	2.17035	0.00665136	0.765243	-0.386011
		level4	373.897	311.2	1.39496	0.0163066	0.688684	-0.538085
		level4	195.051	310.5	1.45326	0.00692377	1.21315	0.278759
		level4	222.968	307.2	1.09725	0.023813	0.796405	-0.328427
		level4	434.93	307.1	2.30347	0.00974518	0.87865	-0.18664
		level4	468.143	306.4	1.71982	0.0232801	0.671242	-0.575095
		level4	426.968	303.8	1.16323	0.0267189	0.769448	-0.378105
		level4	335.946	303.1	2.0177	0.014496	0.668097	-0.581872
		level4	368.208	295.5	1.05674	0.0248373	0.692951	-0.529175
		level4	197.993	288.4	1.94241	0.034247	0.703441	-0.507499
		level4	268.901	287.8	2.27129	0.0257428	0.859464	-0.21849
		level4	434.93	282.7	1.92967	0.0231385	0.68697	-0.541681
		level4	241.031	278.9	1.48626	0.042646	1.44181	0.527879
		level4	368.208	273.9	1.62698	0.0114429	0.762359	-0.391457
		level4	334.033	272.8	1.77009	0.0242995	0.609539	-0.714209
		level4	470.668	271.3	1.59151	0.00281177	1.4951	0.580245
		level4	471.171	271.3	1.54432	0.00774597	1.46256	0.548496
		level4	471.671	271.2	1.6746	0.00119304	1.59099	0.669925
		level4	943.345	271.2	1.1258	0.0064399	1.57745	0.657596
		level4	964.326	271.2	1.71154	0.00133976	1.63777	0.711729
		level4	486.974	268.9	1.77457	0.0392129	0.857687	-0.221476
		level4	416.037	268	1.0481	0.0143395	0.676974	-0.562829
		level4	186.038	263.7	2.30138	0.00719195	0.547562	-0.868907
		level4	448.167	262	1.384	0.00607377	2.08154	1.05765
		level4	421.002	258.5	1.86185	0.0481549	0.779566	-0.359258
		level4	198.991	256.2	1.68822	0.027114	0.783484	-0.352025
		level4	128.953	253.8	1.50012	0.0358746	1.20663	0.270981
		level4	572.281	253.7	2.54584	0.00348908	0.388097	-1.36551
		level4	574.292	253.5	2.4203	0.00407714	0.413643	-1.27354
		level4	630.287	253.3	1.88367	0.0211852	0.322489	-1.63268
		level4	189.013	251.3	2.01664	0.00272704	0.525425	-0.928443
		level4	104.035	250.2	2.57258	0.00529862	0.806124	-0.310926
		level4	601.778	250.1	2.65534	0.0011199	0.378697	-1.40088
		level4	602.279	250.1	2.30478	0.00250234	0.393285	-1.34635
		level4	602.78	250.1	2.48063	0.0163189	0.404509	-1.30576
		level4	603.79	249.9	2.37516	0.0118021	0.415772	-1.26613
		level4	604.291	249.9	2.22956	0.00744579	0.394991	-1.34011
		level4	680.93	249.5	1.69238	0.0319291	0.754864	-0.405712
		level4	762.933	249.4	1.75478	0.0391499	0.787705	-0.344273
		level4	668.759	248.8	2.29668	0.0390773	0.633375	-0.658868
		level4	669.259	248.8	2.2334	0.0182478	0.543291	-0.880204
		level4	262.103	247.9	1.37752	0.0192973	0.524021	-0.932305
		level4	514.003	246.6	1.94053	0.0260606	0.545423	-0.874551
		level4	661.254	246	2.54948	0.0064165	0.642462	-0.638317
		level4	661.754	246	2.48234	0.00498938	0.633141	-0.659402
		level4	662.255	246	2.40117	0.0079199	0.638883	-0.646375
		level4	662.757	246	2.03483	0.0136267	0.562305	-0.830575
		level4	745.754	245.9	1.35018	0.0249907	0.438091	-1.1907
		level4	252.915	245.3	1.81191	0.0427898	0.846757	-0.23998
		level4	118.942	245.2	2.32281	0.0192018	0.753193	-0.408909
		level4	626.245	245.2	2.61054	0.0217998	0.626991	-0.673483
		level4	625.241	244.9	2.42875	0.0305115	0.652748	-0.615402
		level4	625.742	244.7	2.45122	0.0478511	0.66864	-0.580697
		level4	626.242	244.5	2.45228	0.0463114	0.649259	-0.623134
		level4	617.738	241.9	2.41889	0.0164127	0.650257	-0.620917
		level4	618.237	241.9	2.38248	0.027784	0.664504	-0.589651
		level4	618.74	241.9	2.38978	0.0242626	0.655953	-0.608335
		level4	628.727	241.9	2.26029	0.0343219	0.673289	-0.570703
		level4	629.229	241.9	2.37299	0.0166571	0.630241	-0.666024
		level4	629.731	241.9	2.46324	0.00482195	0.555759	-0.84747
		level4	639.72	241.9	2.40954	0.0373513	0.652372	-0.616233
		level4	640.22	241.9	2.33836	0.0174452	0.629812	-0.667007
		level4	647.701	241.9	2.48595	0.0198569	0.608414	-0.716875
		level4	658.693	241.9	2.39961	0.00737296	0.530795	-0.913774
		level4	661.7	241.9	2.05541	0.0370906	0.626205	-0.675292
		level4	691.712	241.9	2.33271	0.0386371	0.640661	-0.642368
		level4	700.196	241.9	2.1073	0.00608182	0.477197	-1.06734
		level4	638.725	241.7	1.55277	0.0163195	0.520984	-0.94069
		level4	172.958	240.5	2.20144	0.019655	0.813464	-0.297849
		level4	529.037	239.8	1.97909	0.0288075	0.90584	-0.142671
		level4	546.018	239.8	1.89241	0.045054	0.915005	-0.128148
		level4	255.047	239.1	1.58019	0.0103541	0.788653	-0.342538
		level4	616.73	239.1	2.12129	0.0308585	0.552123	-0.856938
		level4	709.023	238.8	1.59073	0.0204584	0.765451	-0.385618
		level4	495.057	237.6	1.43977	0.0276654	0.773955	-0.369679
		level4	637.081	237	2.02362	0.0124874	0.786863	-0.345816
		level4	690.97	237	1.84673	0.0309263	0.769961	-0.377144
		level4	537.255	236.3	2.3667	0.00203886	0.203012	-2.30036
		level4	401.13	232.9	1.66236	0.0295932	1.25593	0.328753
		level4	508.744	231.5	1.55933	0.00789416	0.384105	-1.38043
		level4	509.245	231.4	2.18665	0.00906257	0.31221	-1.67941
		level4	602.004	231.1	1.87752	0.0298245	1.29075	0.368205
		level4	243.006	230.8	1.44712	0.0221171	0.791359	-0.337596
		level4	214.006	230.6	1.85793	0.00469754	1.62096	0.696849
		level4	192.024	230.5	2.00529	0.035561	1.28195	0.35834
		level4	175.092	230.1	1.55187	0.0187668	0.588911	-0.763878
		level4	328.123	230.1	1.38285	0.0378756	0.419192	-1.25432
		level4	216.023	229.4	2.3363	0.021116	0.70339	-0.507603
		level4	242.051	229.4	1.94547	0.00416837	1.45088	0.536929
		level4	301.113	229.4	2.32229	0.00183239	0.49625	-1.01086
		level4	602.732	228.1	2.52121	0.0408871	0.635359	-0.654355
		level4	603.234	228.1	2.1913	0.0141539	0.563099	-0.82854
		level4	114.02	227.9	2.3839	0.00501595	0.674217	-0.568715
		level4	298.114	227.8	1.92319	0.033959	1.6964	0.762472
		level4	134.865	227.4	1.57684	0.0385852	0.786112	-0.347194
		level4	359.014	227.3	1.62357	0.0440187	0.826096	-0.275618
		level4	459.059	226.8	1.45034	0.0449701	0.780157	-0.358164
		level4	258.07	226	2.70025	0.00384707	0.495612	-1.01272
		level4	702.017	225.5	2.02546	0.00506008	0.744041	-0.426545
		level4	231.06	225.4	1.793	0.00930452	0.57759	-0.791881
		level4	514.051	225.4	2.51027	0.00120032	0.696356	-0.522103
		level4	235.031	225.3	2.07143	0.00723824	0.75244	-0.410351
		level4	278	225.3	2.86735	0.00204657	0.66302	-0.592876
		level4	620.014	225.3	1.99083	0.0229313	0.762523	-0.391147
		level4	308.002	225.1	1.44955	0.00760285	0.410775	-1.28358
		level4	189.013	224.9	2.50602	0.00565547	0.735113	-0.443963
		level4	186.038	224.7	2.40923	0.0146295	0.824431	-0.278529
		level4	245.076	224.7	2.08264	0.00234979	0.545719	-0.873771
		level4	350.044	224.6	2.01811	0.0285449	0.725742	-0.462472
		level4	105.038	224.1	1.42443	0.0136467	0.715768	-0.482436
		level4	600.097	224	2.0066	0.010736	0.648671	-0.624442
		level4	88.039	223.9	1.94216	0.026048	0.53853	-0.892901
		level4	177.024	223.8	1.18474	0.0394975	0.773539	-0.370453
		level4	518.095	223.5	2.3196	0.0103436	0.527237	-0.923478
		level4	273.09	223.3	1.97306	0.0203095	0.580384	-0.78492
		level4	318.064	223.1	1.54997	0.0356991	0.574056	-0.800738
		level4	238.011	223	2.29477	0.000176095	0.539029	-0.891566
		level4	128.035	221.3	1.48835	0.039538	0.811681	-0.301016
		level4	209.118	221.3	1.35988	0.00969531	1.24627	0.317618
		level4	499.101	221.3	1.77188	0.0496833	0.712722	-0.488589
		level4	663.106	221.3	1.98732	0.0286568	0.770771	-0.375626
		level4	226.049	221.1	2.19572	0.0172422	0.779112	-0.360097
		level4	131.053	221	1.69533	0.0492586	0.826758	-0.274463
		level4	150.017	220.7	2.18635	0.0176143	0.651132	-0.618979
		level4	286.102	220.6	1.46181	0.0471189	0.772646	-0.372121
		level4	555.078	220.6	2.01361	0.0317415	0.91206	-0.132799
		level4	577.059	220.6	2.27817	0.0130113	0.904319	-0.145096
		level4	719.082	220.6	1.95092	0.0388288	0.911072	-0.134363
		level4	744.046	220.6	1.14324	0.0493861	0.830375	-0.268165
		level4	210.05	220	1.60993	0.0347366	0.785097	-0.349058
		level4	391.071	219.9	1.91978	0.0399477	0.897489	-0.156035
		level4	631.243	219.9	2.40426	0.00508981	0.580011	-0.785848
		level4	631.743	219.9	1.91695	0.0103778	0.618761	-0.692546
		level4	684.016	219.9	1.85629	0.0390982	0.826886	-0.27424
		level4	424.949	219.2	1.78297	0.0371131	0.834639	-0.260776
		level4	629.997	218.6	1.73616	0.0398142	0.810807	-0.302569
		level4	899.968	218.6	1.49041	0.0385395	0.698318	-0.518044
		level4	183.016	217.9	2.49822	0.00572998	2.42954	1.28068
		level4	80.0118	217.3	1.99377	0.00767144	0.772366	-0.372643
		level4	254.053	217.3	1.62604	0.011378	1.74624	0.804249
		level4	203.029	216.7	1.71436	0.0272413	0.822229	-0.282388
		level4	249.026	215.9	2.47927	0.00441838	0.812907	-0.298837
		level4	524.032	215.8	1.78482	0.0329538	0.643323	-0.636386
		level4	347.962	215.6	1.24874	0.0407692	0.462442	-1.11266
		level4	371.923	215.6	1.55162	0.0147564	0.5446	-0.87673
		level4	100.01	215.3	1.53695	0.0461837	0.844617	-0.24363
		level4	590.003	215.3	2.50081	0.00748254	0.636264	-0.652302
		level4	672.007	215.2	2.12861	0.00894225	0.634835	-0.655547
		level4	99.0549	215	1.32995	0.0430815	0.720046	-0.473838
		level4	413.933	215	1.47742	0.0345862	0.614037	-0.703602
		level4	486.838	215	1.66607	0.00789847	1.49848	0.583498
		level4	109.052	214.6	2.02643	0.024856	0.860089	-0.217443
		level4	238.03	214.6	2.23308	0.0147409	0.633651	-0.658239
		level4	202.006	214.3	2.13894	0.0355427	0.724574	-0.464795
		level4	241.998	214.3	2.15653	0.0406588	0.70408	-0.506188
		level4	251.952	214.3	1.90708	0.0244386	0.685563	-0.544639
		level4	307.969	214.3	1.6597	0.037739	0.756044	-0.403458
		level4	511.968	214.3	2.26277	0.0349371	0.438829	-1.18827
		level4	399.926	213	1.8462	0.0171064	0.780146	-0.358184
		level4	669.894	212.3	2.56917	0.00393342	0.576127	-0.795541
		level4	492.907	211.8	1.42945	0.0392923	0.748243	-0.418421
		level4	668.894	211.7	1.11772	0.0201497	1.10571	0.144971
		level4	821.419	211	1.85511	0.0088183	0.828005	-0.272289
		level4	779.917	210.7	1.77022	0.00950138	1.17135	0.22817
		level4	742.965	210.4	1.31296	0.0327613	1.11304	0.154509
		level4	944.425	210.4	1.68584	0.0205057	0.775556	-0.366696
		level4	956.49	209.9	1.90544	0.0256045	0.790777	-0.338658
		level4	390.994	209.4	1.47664	0.0291926	1.16388	0.218939
		level4	492.99	209.3	2.11366	0.0284193	0.905844	-0.142666
		level4	1008.97	209.3	1.98764	0.0447961	0.915094	-0.128009
		level4	878.957	208.9	1.94967	0.00421526	0.941776	-0.0865446
		level4	1090.97	208.6	2.22058	0.0362456	0.932455	-0.100894
		level4	744.979	208.4	1.49804	0.0252809	1.17762	0.23587
		level4	697.995	208	2.1301	0.0369293	0.928515	-0.107003
		level4	739.502	208	2.32083	0.01508	0.881021	-0.182752
		level4	944.506	208	1.95305	0.0246626	0.923059	-0.115506
		level4	1120	208	1.74552	0.0465037	0.831259	-0.26663
		level4	540.972	207.7	1.31436	0.046927	1.21135	0.276613
		level4	373.009	207.3	1.8244	0.0134388	0.754876	-0.405689
		level4	838.542	207.3	1.85719	0.0499511	0.901152	-0.150158
		level4	933.029	207.3	1.00668	0.0352524	0.883288	-0.179043
		level4	973.025	207.3	1.61804	0.0203664	0.917797	-0.123752
		level4	973.029	207.3	1.77248	0.0194597	0.915985	-0.126604
		level4	973.529	207.3	1.52086	0.0146117	0.906725	-0.141262
		level4	973.532	207.3	1.52151	0.0161607	0.911631	-0.133478
		level4	985.009	207.3	1.86488	0.0400548	0.938461	-0.091631
		level4	1026.01	207.3	1.63003	0.0335038	0.918669	-0.122383
		level4	1084.05	207.3	1.43446	0.0361496	0.906191	-0.142113
		level4	1096.53	207.3	2.06383	0.0220866	0.864316	-0.210369
		level4	642.991	201.3	2.29778	0.00713622	0.800221	-0.32153
		level4	644.961	201.3	2.04687	0.0328991	0.825143	-0.277284
		level4	605.023	201.2	1.7681	0.030427	0.785407	-0.348489
		level4	780.904	201.2	1.37444	0.0316926	0.657738	-0.604416
		level4	90.0277	200.7	1.49002	0.0158898	1.26782	0.342346
		level4	593.923	200.7	1.34319	0.0406588	0.769547	-0.377919
		level4	187.098	200.6	2.0136	0.00459008	1.37603	0.460511
		level4	83.0138	200.5	2.29002	0.00922416	1.27189	0.346971
		level4	560.989	200.5	2.44863	0.0290707	0.872407	-0.196927
		level4	682.927	200.5	1.88989	0.0264721	0.795473	-0.330116
		level4	452.394	200.2	1.42828	0.0412899	0.726363	-0.461237
		level4	806.86	199.9	1.33931	0.0378157	0.509063	-0.974085
		level4	660.934	199.8	2.22369	0.0327137	0.868113	-0.204045
		level4	360.957	199.7	2.25402	0.0251913	0.843099	-0.246225
		level4	539.998	199.3	1.8285	0.0461633	0.818664	-0.288656
		level4	457.997	199.2	2.59825	0.00890153	0.770281	-0.376544
		level4	818.922	199.2	2.19009	0.0408426	0.785989	-0.347419
		level4	654.918	199.1	2.09056	0.0303439	0.829363	-0.269925
		level4	555.974	197.8	1.93444	0.0433276	0.86583	-0.207843
		level4	576.962	197.8	2.33465	0.0481602	0.907816	-0.139529
		level4	670.892	197.7	2.03672	0.0398905	0.732421	-0.449255
		level4	258.108	197.6	2.01798	0.00952504	1.43378	0.51982
		level4	268.113	197.2	1.35039	0.0203074	2.30176	1.20273
		level4	677.91	197.2	1.71037	0.0481132	0.734286	-0.445585
		level4	678.907	197.2	2.06083	0.0224316	0.819301	-0.287534
		level4	140.035	197.1	1.49374	0.0279466	0.831184	-0.266761
		level4	774.885	197.1	2.79704	0.00180796	0.867878	-0.204436
		level4	269.123	197	1.87763	0.0186245	2.01646	1.01182
		level4	616.897	196.6	2.2946	0.0270805	0.887725	-0.171816
		level4	452.95	196.5	1.83764	0.0372775	0.846896	-0.239743
		level4	473.973	196.5	1.57069	0.0378201	0.801843	-0.318608
		level4	776.883	196.4	2.12447	0.00300208	0.660593	-0.598166
		level4	872.861	195.8	2.19474	0.0181639	0.81642	-0.292616
		level4	230.982	195.7	2.156	0.00655146	0.688578	-0.538308
		level4	694.881	195.7	2.13147	0.00946623	0.797149	-0.327079
		level4	693.885	195.4	2.93952	0.000345194	0.675715	-0.565512
		level4	458.908	195.3	2.14517	0.0273146	0.758512	-0.398756
		level4	570.947	195.2	2.40345	0.0184051	0.80515	-0.312671
		level4	91.0301	195.1	2.08655	0.0273923	0.766237	-0.384137
		level4	716.872	195.1	1.95712	0.000270167	0.649883	-0.621747
		level4	278.929	194.5	2.10492	0.0166127	0.780624	-0.357299
		level4	888.837	194.4	2.10791	0.0100752	0.751513	-0.41213
		level4	785.325	193.7	1.6603	0.0456238	0.495647	-1.01262
		level4	373.18	193.5	2.56658	0.0247036	0.426536	-1.22926
		level4	75.055	193.4	1.67234	0.0109341	0.594785	-0.74956
		level4	237.195	192.9	1.11766	0.0431361	0.804247	-0.31429
		level4	530.85	192.9	1.44181	0.0359694	0.758669	-0.398457
		level4	159.965	192.5	2.25709	0.0291276	0.609837	-0.713504
		level4	238.011	192.4	2.37463	0.0296081	0.459125	-1.12304
		level4	236.861	191.9	2.36105	0.0214859	0.906932	-0.140934
		level4	336.836	191.7	2.41282	0.000735558	0.66927	-0.57934
		level4	572.861	191.7	1.99086	0.0395823	0.8924	-0.164238
		level4	220.117	191.6	1.02241	0.0362944	1.76067	0.816124
		level4	211.097	191.6	2.11902	0.0153699	0.876855	-0.189589
		level4	550.871	191.6	1.44515	0.016842	0.865134	-0.209004
		level4	252.892	191.5	3.06665	0.000456158	0.860583	-0.216614
		level4	334.838	191.5	2.74302	0.000687017	0.819844	-0.286579
		level4	710.772	191.5	1.49001	0.0411702	0.65242	-0.616127
		level4	410.907	191.4	1.63371	0.0439638	0.585106	-0.77323
		level4	649.85	191.4	1.99306	0.0150265	0.732785	-0.448539
		level4	802.789	191.2	1.91102	0.0467119	0.826796	-0.274397
		level4	350.87	191	2.86241	0.00289528	0.886494	-0.173817
		level4	448.846	191	2.15683	0.024245	0.899348	-0.153049
		level4	438.938	190.8	1.26267	0.0307644	0.614349	-0.702869
		level4	216.867	190.7	2.16505	0.0191626	0.805095	-0.312769
		level4	546.823	190.7	2.93046	0.000458005	0.838264	-0.254524
		level4	747.826	190.4	1.77951	0.0292212	0.698803	-0.517043
		level4	572.75	190.1	1.11996	0.0183091	0.621421	-0.686356
		level4	672.829	190.1	1.49716	0.0489234	0.650155	-0.621143
		level4	492.855	190.1	2.19429	0.0053466	0.842327	-0.247547
		level4	644.801	190.1	2.42422	0.00450434	0.816467	-0.292534
		level4	648.846	189.9	1.73308	0.0228269	0.914311	-0.129243
		level4	186.06	189.6	1.21028	0.00890081	2.8484	1.51015
		level4	394.877	189.6	2.70264	0.00690816	0.870615	-0.199893
		level4	490.858	189.6	2.79463	0.000617108	0.86785	-0.204483
		level4	824.722	189.6	2.18628	0.0242633	0.799975	-0.321973
		level4	294.902	189.5	2.9347	0.000831918	0.851693	-0.231595
		level4	392.88	189.5	3.1723	8.05061e-05	0.85973	-0.218044
		level4	746.823	189.5	2.2671	0.0248761	0.920143	-0.12007
		level4	748.82	189.5	2.56591	0.00727252	0.850111	-0.234276
		level4	610.689	189.4	1.55272	0.00511582	0.605046	-0.724884
		level4	676.655	189.4	1.33296	0.0107744	0.650325	-0.620767
		level4	488.808	189.3	2.35104	0.00543435	0.819956	-0.286381
		level4	516.696	189.2	1.59434	0.0265889	0.742013	-0.430484
		level4	185.057	189	2.4943	0.0109161	2.04823	1.03438
		level4	85.0043	188.9	1.98828	0.0219825	1.18885	0.249562
		level4	314.787	188.7	1.71349	0.0137378	0.919037	-0.121804
		level4	590.833	188.7	2.49544	0.00289083	0.883499	-0.178699
		level4	237.978	188.6	2.08704	0.0223267	0.847274	-0.239099
		level4	588.835	188.6	2.29638	0.00633342	0.897037	-0.15676
		level4	237.124	188.3	1.91608	0.0149793	0.877874	-0.187914
		level4	312.932	188.3	1.69012	0.0149478	0.772108	-0.373126
		level4	606.864	188.3	2.3756	0.0023664	0.824353	-0.278666
		level4	686.812	188.3	2.15776	0.0108193	0.883364	-0.178919
		level4	687.813	188.3	2.57609	0.00584155	0.832378	-0.264689
		level4	506.889	188.2	2.0409	0.0211262	0.902442	-0.148094
		level4	688.812	188.2	2.26343	0.00537252	0.868913	-0.202717
		level4	96.9273	188.1	1.99501	0.00487492	0.861497	-0.215082
		level4	310.934	188.1	2.23755	0.00815638	0.874371	-0.193683
		level4	408.911	188.1	2.14046	0.0127513	0.893417	-0.162594
		level4	784.786	188.1	1.72461	0.0417773	0.881977	-0.181187
		level4	786.788	188.1	1.94742	0.0212849	0.844666	-0.243546
		level4	632.894	188	2.0665	0.012301	0.814361	-0.29626
		level4	670.723	188	1.30909	0.0297026	0.73486	-0.444459
		level4	808.634	188	1.52251	0.0297095	0.506225	-0.982149
		level4	241.217	188	1.47277	0.0227192	0.730581	-0.452884
		level4	336.971	188	2.46848	0.00169714	0.694173	-0.526634
		level4	710.795	187.9	2.02662	0.000965137	0.647713	-0.626574
		level4	224.165	187.9	2.232	0.0106868	0.873801	-0.194624
		level4	225.169	187.8	2.61077	0.00130524	0.838247	-0.254552
		level4	301	187.8	2.12434	0.0138388	0.799492	-0.322844
		level4	610.716	187.7	1.90005	0.000319164	0.572247	-0.80529
		level4	122.025	187.7	1.80561	0.00947254	0.818465	-0.289008
		level4	157.994	187.7	1.84235	0.0403788	0.91886	-0.122084
		level4	610.91	187.7	2.57703	0.00634147	0.866709	-0.206381
		level4	706.887	187.7	2.36912	0.00301585	0.86829	-0.203751
		level4	744.85	187.7	1.19147	0.0238024	0.806805	-0.309707
		level4	315.983	187.6	2.63903	0.00596729	0.863907	-0.211052
		level4	434.948	187.6	2.45436	0.00161171	0.723743	-0.46645
		level4	512.932	187.6	2.48143	0.010109	0.867201	-0.205561
		level4	428.795	187.5	1.38441	0.0311244	0.860424	-0.21688
		level4	488.834	187.5	2.35722	0.00428358	0.787716	-0.344253
		level4	573.884	187.5	1.47975	0.0265525	0.57862	-0.789311
		level4	191.104	187.5	2.17336	0.00667593	0.817173	-0.291287
		level4	223.082	187.5	2.3506	0.00682315	0.672254	-0.572922
		level4	412.957	187.5	2.45348	0.0453259	0.927458	-0.108647
		level4	278.951	187.4	1.20593	0.0298186	0.927908	-0.107946
		level4	376.929	187.4	1.60202	0.0126319	0.932733	-0.100464
		level4	378.925	187.4	1.18643	0.0219534	0.899165	-0.153342
		level4	394.902	187.4	1.83594	0.028749	0.916191	-0.12628
		level4	454.831	187.4	2.08981	0.0126681	0.752097	-0.411009
		level4	474.906	187.4	2.45278	0.00264436	0.877646	-0.188289
		level4	490.881	187.4	1.50763	0.0373201	0.904643	-0.144579
		level4	492.881	187.4	1.87268	0.0246327	0.88875	-0.170151
		level4	572.881	187.4	1.50021	0.0199417	0.88143	-0.182082
		level4	574.881	187.4	1.58239	0.0313905	0.784502	-0.350151
		level4	706.694	187.4	1.87175	0.033416	0.610012	-0.71309
		level4	726.77	187.4	1.67774	0.0328896	0.788861	-0.342157
		level4	280.948	187.3	1.54331	0.0197731	0.930192	-0.104399
		level4	512.873	187.3	1.33609	0.0447127	0.682485	-0.55113
		level4	550.894	186.8	1.96761	0.0473271	0.904955	-0.144081
		level4	238.093	186.8	1.53518	0.0417052	1.30132	0.379976
		level4	259.958	186.1	1.97567	0.0151285	1.85157	0.888746
		level4	174.096	184.9	2.31819	0.000491256	1.94515	0.959885
		level4	354.16	184.8	2.47912	0.000154534	2.0201	1.01443
		level4	221.067	184.5	1.92281	0.0166154	1.26525	0.33942
		level4	401.076	184.5	2.38327	0.0154118	1.859	0.894528
		level4	196.023	183.9	1.39285	0.0249355	1.38963	0.474705
		level4	844.834	183.7	2.04324	0.0188453	0.291482	-1.77852
		level4	360.13	182.8	2.67638	0.00739917	1.74497	0.803204
		level4	361.133	182.7	2.69044	0.00494522	1.76496	0.819636
		level4	85.0295	182.5	1.61253	0.0371239	1.30678	0.386012
		level4	95.0138	182.5	1.96276	0.0142688	1.33771	0.419769
		level4	162.049	182.5	1.7151	0.012134	1.26884	0.343513
		level4	83.0138	182.4	2.22807	0.00842146	1.45086	0.536909
		level4	71.0138	182.3	2.06603	0.0160816	1.37838	0.462976
		level4	72.0171	182.3	1.73792	0.0283256	1.48287	0.568394
		level4	87.0088	182.3	1.98153	0.0013242	1.33061	0.412092
		level4	113.024	182.3	2.23192	0.0133199	1.36102	0.444692
		level4	149.046	182.3	2.09389	0.0203725	1.31479	0.394828
		level4	283.031	182.1	2.10577	0.00762966	1.4673	0.553162
		level4	400.091	182.1	2.85145	0.0164429	2.24626	1.16752
		level4	123.044	182	2.02387	0.00392727	1.83	0.871844
		level4	136.075	182	3.3523	0.00126899	1.9405	0.956426
		level4	160.987	182	2.18336	0.0211361	2.41715	1.27331
		level4	254.994	182	2.76315	0.0145142	2.74904	1.45893
		level4	349.063	182	2.27273	0.0295503	2.03125	1.02237
		level4	435.057	182	2.74953	0.0405065	4.821	2.26933
		level4	437.054	182	2.26679	0.0250775	4.31392	2.109
		level4	459.101	182	2.00604	0.0397206	1.6369	0.710965
		level4	528.121	182	2.92611	0.0207994	4.33405	2.11572
		level4	444.014	182	1.68341	0.0308165	0.73645	-0.44134
		level4	348.059	181.9	2.84579	0.0119193	2.24664	1.16777
		level4	408.08	181.9	2.64297	0.00924611	1.91026	0.933768
		level4	494.085	181.9	1.49313	0.0442689	0.738815	-0.436714
		level4	222.062	181.9	2.23624	0.000743906	1.58834	0.667521
		level4	168.551	181.8	2.27694	0.0107416	1.48828	0.573645
		level4	320.064	181.8	1.6425	0.0272496	1.28418	0.360844
		level4	434.064	181.8	1.95146	0.00513081	0.642758	-0.637652
		level4	516.159	181.8	1.21138	0.0153135	1.3661	0.450058
		level4	90.5256	181.7	2.43018	0.0458559	3.24582	1.69858
		level4	188.542	181.7	2.86392	0.0153663	3.76941	1.91434
		level4	189.065	181.7	2.30584	0.0262318	1.49554	0.580662
		level4	375.058	181.7	3.1915	0.000349147	2.23439	1.15988
		level4	73.084	181.6	2.36958	0.00471875	1.16111	0.215509
		level4	269.044	181.6	2.33871	0.0316117	1.42322	0.50916
		level4	336.095	181.6	1.86788	0.0417242	1.20955	0.274474
		level4	366.07	181.6	2.65276	0.021018	2.89313	1.53263
		level4	386.562	181.6	2.08527	0.0415756	0.776718	-0.364536
		level4	584.124	181.6	2.44959	0.0118897	3.8866	1.95851
		level4	281.043	181.5	1.62718	0.0373242	1.27915	0.355189
		level4	72.0806	181.4	2.78283	0.00479598	1.20707	0.271507
		level4	208.038	181.4	1.94558	0.043293	0.685219	-0.545363
		level4	258.583	181.4	2.05751	0.00673409	2.06914	1.04903
		level4	355.049	181.4	1.46299	0.0286055	0.80403	-0.314679
		level4	380.098	181.4	2.73042	0.0366205	2.2415	1.16447
		level4	583.121	181.4	3.096	0.0115734	3.67253	1.87678
		level4	265.058	181.3	1.99111	0.0457185	1.34808	0.43091
		level4	269.16	181.3	1.20766	0.0474444	0.554183	-0.851564
		level4	582.12	181.3	3.12542	0.00982404	3.42991	1.77817
		level4	462.076	181.2	2.80077	0.0361581	3.51466	1.81338
		level4	332.538	181	3.53319	0.00224123	2.72112	1.4442
		level4	74.0235	180.8	2.56172	0.00235401	3.55855	1.83129
		level4	420.067	180.7	3.32735	0.00339557	3.48818	1.80248
		level4	301.561	180.6	1.59568	0.0265643	1.97628	0.982791
		level4	115.086	179.9	2.382	0.00944247	2.05339	1.03801
		level4	497.342	179.5	1.80712	0.0442665	1.59905	0.677215
		level4	188.07	179.3	1.95142	0.026507	1.45652	0.542525
		level4	542.294	179.3	1.47306	0.0151478	1.59952	0.677643
		level4	162.076	179	1.91587	0.0396577	1.52369	0.607571
		level4	542.321	179	1.55267	0.0224116	1.6165	0.692874
		level4	273.005	178.7	2.7063	0.0284844	2.43654	1.28483
		level4	521.989	178.7	1.80145	0.0470599	0.812288	-0.299936
		level4	567.014	178.6	1.66457	0.0328236	0.574418	-0.799826
		level4	690.033	178.6	1.63266	0.0251605	1.58642	0.665773
		level4	424.007	178.5	1.31465	0.0464135	0.764619	-0.387186
		level4	445.05	178.4	1.40531	0.00493568	2.30899	1.20726
		level4	223.006	178.2	1.92147	0.0492959	1.62103	0.696912
		level4	248.017	178.2	2.09737	0.0471692	1.82094	0.864681
		level4	491.015	178.2	1.97052	0.0249779	0.565162	-0.823264
		level4	306.993	178.1	1.10431	0.0491298	1.9656	0.974973
		level4	103.004	178.1	1.72559	0.040014	0.79696	-0.32742
		level4	332.516	178	2.11378	0.0117376	2.22726	1.15527
		level4	373.043	178	3.02141	0.00652247	1.91171	0.934861
		level4	520.953	178	1.48948	0.00558058	0.158581	-2.6567
		level4	421.05	177.8	2.08496	0.0113934	1.57481	0.655182
		level4	183.035	177.6	2.43421	0.00521915	1.77597	0.828606
		level4	321.067	177.6	1.48671	0.0135908	1.39932	0.484727
		level4	180.049	177.5	2.04666	0.0163158	1.62178	0.697574
		level4	419.035	177.4	1.18668	0.0395776	1.31008	0.389658
		level4	182.032	177.3	2.3663	0.000205364	1.81662	0.861258
		level4	402.056	177.1	3.05964	0.00110969	2.39238	1.25845
		level4	566.142	177	3.16353	0.00951592	2.82887	1.50023
		level4	237.99	176.8	2.32804	0.0375873	0.549816	-0.862978
		level4	378.01	176.8	1.64087	0.0429172	0.766558	-0.383533
		level4	131.118	176.7	1.75433	0.0213908	0.634058	-0.657312
		level4	362.03	176.6	1.75979	0.0140909	0.741586	-0.431314
		level4	437.027	176.6	2.10013	0.0177519	0.751099	-0.412924
		level4	112.015	176.5	1.87446	0.00524706	1.535	0.618237
		level4	443.082	176.4	2.24445	0.01003	3.06349	1.61517
		level4	310.537	176.2	1.54156	0.0213009	1.34994	0.432893
		level4	316.985	176.2	2.4956	0.0159441	0.785497	-0.348322
		level4	342.034	176.1	2.44188	0.000212137	1.54419	0.626849
		level4	419.541	176.1	1.6563	0.00515244	1.54635	0.628867
		level4	595.016	176	2.3568	0.00349792	0.564125	-0.825913
		level4	174.992	176	2.87043	0.00153513	0.750867	-0.413371
		level4	115.061	175.9	3.02134	0.000732885	2.48182	1.3114
		level4	413.041	175.8	2.36277	0.00536872	4.12717	2.04515
		level4	519.017	175.6	2.02639	0.0118009	0.697575	-0.519579
		level4	474.974	175.3	2.52681	0.0314031	0.657636	-0.604639
		level4	484.044	175.2	1.98619	0.00165742	1.44878	0.534841
		level4	140.029	175.2	2.09475	0.000613521	1.42967	0.515687
		level4	165.005	174.6	2.869	0.000742868	1.78425	0.835315
		level4	96.0203	173.6	2.47236	0.000735637	1.81568	0.860508
		level4	122	173.6	2.56123	0.00976059	1.80365	0.850919
		level4	264.946	173.6	1.21944	0.0286302	0.662846	-0.593254
		level4	306.032	173.6	1.95553	0.0311627	0.798122	-0.32532
		level4	422.024	173.2	1.66495	0.0365839	1.25762	0.330691
		level4	432.013	172.9	1.48953	0.0238713	0.362277	-1.46484
		level4	447.062	172.9	2.1061	0.0320443	1.89952	0.925632
		level4	463.038	172.9	2.21475	0.0205875	1.67522	0.74435
		level4	545.042	172.9	1.87833	0.036511	1.47896	0.564588
		level4	621.029	172.9	1.84955	0.0202957	1.66337	0.734108
		level4	488.005	172.8	1.84278	0.00216744	0.227254	-2.13763
		level4	668.059	172.7	2.46209	0.0150748	2.91886	1.54541
		level4	586.057	172.6	1.95355	0.0400829	2.55702	1.35447
		level4	158.012	172.5	1.04018	0.0356585	1.30898	0.388442
		level4	556.963	172.5	1.82494	0.0410422	0.818306	-0.289287
		level4	572.942	172.5	2.48939	0.0430037	0.760372	-0.395222
		level4	517.003	172.3	2.09501	0.00436154	0.810199	-0.303652
		level4	85.9996	172	1.64304	0.0461493	0.860171	-0.217305
		level4	441.004	171.8	2.00872	0.0172678	0.687951	-0.539622
		level4	398.975	171.6	2.64125	0.00146681	0.704198	-0.505946
		level4	411.094	171.5	1.98193	0.00571466	1.88547	0.914922
		level4	569.083	171.5	1.54538	0.0107383	1.62376	0.699334
		level4	469.065	170.8	1.16397	0.0113465	2.47855	1.3095
		level4	372.942	170.6	1.85242	0.0443249	0.638992	-0.64613
		level4	300.01	170.6	1.28666	0.045128	0.671241	-0.575097
		level4	255.98	170	2.50429	0.00244272	0.727938	-0.458113
		level4	568.947	169.9	2.77312	0.00153523	0.587126	-0.768259
		level4	252.051	169.8	1.7145	0.00595091	1.35883	0.442367
		level4	511.075	168.7	2.33897	0.0460008	0.647944	-0.626058
		level4	232.102	168.5	1.81928	0.00146777	1.8363	0.876799
		level4	105.038	168.5	1.33223	0.0499418	0.917139	-0.124787
		level4	583.164	168.3	1.21685	0.0120032	1.57869	0.658723
		level4	659.151	168.3	1.44637	0.0422877	1.34198	0.42436
		level4	350.111	168.2	2.12361	0.00512974	3.52286	1.81675
		level4	448.079	168.2	1.90732	0.0185871	2.913	1.54251
		level4	345.666	167.3	2.08876	0.023296	3.90574	1.9656
		level4	126.02	167.2	1.73408	0.0139298	0.804402	-0.314011
		level4	445.116	167	1.09356	0.0239902	0.728263	-0.457468
		level4	359.148	166.9	1.33618	0.00110254	0.615459	-0.700266
		level4	234.064	166.8	1.86348	0.0120151	0.764053	-0.388256
		level4	217.057	166.7	1.8865	0.00142887	0.704346	-0.505644
		level4	235.165	166.7	1.57679	0.00590713	0.567224	-0.81801
		level4	374.042	166.7	2.68107	0.000133223	0.710695	-0.492697
		level4	266.202	166.6	1.08826	0.0170716	0.698848	-0.516949
		level4	358.065	166.6	2.42896	0.000170244	0.696999	-0.520771
		level4	359.067	166.6	1.27481	0.00200929	0.635397	-0.654269
		level4	258.149	166.5	1.75486	0.00501195	0.481776	-1.05356
		level4	273.12	166.5	1.34836	0.0205074	0.400137	-1.32143
		level4	333.132	166.5	1.83258	0.00279317	0.540371	-0.887977
		level4	375.045	166.5	1.84033	0.00377926	0.628162	-0.670791
		level4	516.054	166.5	1.84162	0.0272486	0.603125	-0.729471
		level4	532.031	166.5	2.74014	0.000189476	0.565054	-0.82354
		level4	279.038	166.3	2.27313	0.0341924	1.49641	0.581502
		level4	87.02	166.3	1.41403	0.0381772	0.787363	-0.344899
		level4	247.201	166.2	1.36831	0.0244351	0.51168	-0.966685
		level4	394.981	166.1	2.36358	0.0180288	0.706487	-0.501265
		level4	270.926	165.8	2.69885	0.00684738	0.635206	-0.654703
		level4	531.087	164.2	2.24442	0.024204	0.73727	-0.439735
		level4	225.113	163.5	2.10082	0.0150041	2.50305	1.32369
		level4	373.098	163.4	2.60869	0.00781862	0.800823	-0.320444
		level4	602.16	163.2	2.51444	0.0346632	0.824731	-0.278004
		level4	364.151	163	1.94746	0.0231711	1.39269	0.477877
		level4	89.115	162.8	2.40189	0.0124771	1.04231	0.0597807
		level4	211.075	162.8	2.12503	0.0157402	1.19659	0.258926
		level4	235.121	162.8	1.33707	0.0209545	0.721087	-0.471755
		level4	345.188	162.8	2.36726	0.0208841	1.17506	0.232741
		level4	87.0995	162.7	2.10984	0.0195947	1.29565	0.373673
		level4	276.622	162.7	2.07262	0.0265493	1.40245	0.487953
		level4	319.153	162.5	2.38071	0.0192709	1.62032	0.696281
		level4	322.172	162.5	2.19216	0.0467166	1.18464	0.244452
		level4	412.079	162.5	2.02292	0.0066882	1.90297	0.92825
		level4	395.098	162.4	2.51686	0.0163269	1.62991	0.704796
		level4	377.156	162.4	1.65904	0.0406458	1.24833	0.320002
		level4	318.135	162.2	1.62556	0.0430558	1.57477	0.655139
		level4	1151.71	162.1	2.10715	0.0297692	0.815758	-0.293787
		level4	374.138	161.9	1.48519	0.00340945	1.45408	0.54011
		level4	97.0043	161.5	1.95338	0.0336178	1.4269	0.512886
		level4	140.01	161.5	2.02409	0.0116617	1.4015	0.486974
		level4	341.005	160.7	1.65958	0.0266919	1.45333	0.539358
		level4	206.1	160.6	2.40481	0.0356352	1.25772	0.330811
		level4	703.573	160.4	1.295	0.00742436	0.667145	-0.583928
		level4	408.122	160.3	2.33189	0.0135864	1.35142	0.434476
		level4	222.03	160.3	1.42017	0.0118805	0.411401	-1.28138
		level4	139.026	160.2	2.38619	0.00329943	1.37306	0.457394
		level4	429.081	160.1	1.71496	0.0237949	1.48163	0.567186
		level4	504.034	159.7	1.72501	0.0152789	0.693596	-0.527833
		level4	89.0343	158.4	1.94036	0.0050595	0.662469	-0.594074
		level4	581.307	156.7	2.32021	0.00364438	1.89346	0.921028
		level4	604.298	156	1.20129	0.0371145	1.99577	0.996947
		level4	603.292	155.9	2.02051	0.00565429	1.86975	0.902843
		level4	236.992	155.9	2.05101	0.0213277	0.799263	-0.323258
		level4	620.291	155.9	2.77768	0.00172488	1.85816	0.893874
		level4	604.294	155.8	1.20006	0.0354303	1.98617	0.989986
		level4	334.971	155.8	1.62778	0.0190409	0.786405	-0.346655
		level4	645.303	155.2	1.4011	0.00484198	2.04435	1.03164
		level4	479.229	154.7	1.11139	0.0282569	2.15819	1.10982
		level4	480.308	152.8	2.37595	0.0252494	1.63447	0.708822
		level4	642.292	152.6	1.74323	0.0348154	1.97014	0.978298
		level4	290.928	151.5	1.34318	0.0136593	0.411123	-1.28236
		level4	257.968	151.3	2.1954	0.0343562	0.684256	-0.547392
		level4	190.026	151.2	2.51961	0.00201536	0.74298	-0.428605
		level4	218.006	149.9	2.27843	0.0425272	0.881612	-0.181784
		level4	186.066	149.7	1.56774	0.0493927	0.620588	-0.688292
		level4	275.943	149.5	1.06068	0.0319736	0.562856	-0.829163
		level4	281.157	149.2	1.38147	0.0172328	0.455074	-1.13583
		level4	302.102	147.8	1.6078	0.0285347	0.259974	-1.94356
		level4	210.196	146.5	2.09725	0.00453165	0.702634	-0.509155
		level4	540.33	146.3	2.44909	0.0243775	1.51376	0.598137
		level4	541.333	145.8	2.4653	0.0195054	1.54626	0.628782
		level4	748.567	145.8	1.26166	0.0207832	0.629332	-0.668108
		level4	828.573	145.8	1.56587	0.0453914	1.91251	0.935467
		level4	525.374	145.3	2.06121	0.0325651	1.62358	0.699177
		level4	496.338	145	2.46485	0.0216712	1.44581	0.53188
		level4	497.342	145	2.32267	0.0247686	1.44814	0.534201
		level4	524.371	144.7	1.92204	0.0371112	1.47493	0.560648
		level4	383.01	144.4	2.19176	0.0429847	0.638081	-0.648189
		level4	526.431	143.7	2.1018	0.0315047	0.754281	-0.406827
		level4	172.04	143.7	1.65624	0.00761163	0.535158	-0.901963
		level4	519.315	143.1	2.00518	0.0328707	1.94472	0.959563
		level4	222.969	143	2.3427	0.0375326	0.816254	-0.29291
		level4	269.055	143	2.76937	0.00401388	1.69223	0.758923
		level4	270.058	143	2.4323	0.00949608	2.16716	1.11581
		level4	271.051	143	2.54589	0.0129488	1.8926	0.920367
		level4	296.073	143	2.12253	0.0171646	1.83991	0.879637
		level4	233.078	142.4	1.42087	0.0178841	1.97918	0.984903
		level4	509.275	142.4	2.46177	0.0039522	3.0034	1.58659
		level4	247.107	141.9	1.65774	0.0213929	0.331685	-1.59211
		level4	202.097	141.2	1.48284	0.0420698	0.378319	-1.40233
		level4	544.317	141.1	2.0798	0.0081503	1.36421	0.448071
		level4	346.257	140.4	2.11687	0.0179983	0.64746	-0.627137
		level4	601.354	139	1.6819	0.00286647	1.66228	0.733164
		level4	252.065	138.5	1.04492	0.0328717	1.63709	0.711135
		level4	703.571	138.4	1.57936	0.0175767	0.804485	-0.313862
		level4	584.357	138.3	2.5071	0.0147714	1.63748	0.711481
		level4	585.359	138.3	2.44583	0.014016	1.82775	0.870066
		level4	612.387	138.3	2.45863	0.0331296	1.59234	0.671148
		level4	186.196	137.7	1.64713	0.0248644	0.806136	-0.310905
		level4	164.839	137.7	2.12439	0.00937595	0.76206	-0.392024
		level4	214.996	137.7	2.00279	0.00908303	1.3811	0.465818
		level4	166.835	137.6	1.64845	0.0355167	0.738902	-0.436545
		level4	173.916	136.4	1.83382	0.0321384	0.727765	-0.458455
		level4	374.221	135.6	1.88908	0.0162035	0.835504	-0.259281
		level4	252.088	135	1.6307	0.0327663	1.74926	0.806745
		level4	260.787	134.9	2.18752	0.0263653	0.438779	-1.18843
		level4	523.22	134.9	2.27414	0.019832	0.229779	-2.12168
		level4	273.946	134.4	1.24166	0.0429059	0.595519	-0.747781
		level4	96.009	134.3	1.9153	0.0142132	0.740988	-0.432477
		level4	761.582	134.3	1.43476	0.0110675	0.81295	-0.298762
		level4	195.933	134.2	1.95044	0.0494588	0.719939	-0.474052
		level4	328.901	134.2	1.76337	0.0387359	0.592202	-0.75584
		level4	846.62	134.2	1.17978	0.026125	0.74756	-0.419738
		level4	334.971	133.6	2.58368	0.0126465	0.698532	-0.517601
		level4	487.306	133.5	1.2249	0.0326435	0.559723	-0.837216
		level4	170.06	132.5	1.29889	0.0209537	0.258149	-1.95373
		level4	115.957	132.4	2.04751	0.0218979	0.775619	-0.366579
		level4	148.04	132.3	1.42142	0.0113259	0.660511	-0.598346
		level4	527.318	131.6	1.97537	0.0368625	1.62155	0.697373
		level4	534.236	131.6	1.61898	0.0392946	0.662259	-0.594533
		level4	971.611	131	1.9434	0.0245705	1.42041	0.50631
		level4	972.613	131	1.94902	0.0444376	1.42138	0.507289
		level4	566.383	130.2	2.17504	0.0250739	0.719355	-0.475224
		level4	267.646	129.8	1.31309	0.0419207	1.328	0.409256
		level4	509.378	129.8	1.04358	0.0439864	0.715108	-0.483768
		level4	995.61	129.6	1.71721	0.00417863	1.37172	0.455991
		level4	688.29	129.5	1.81837	0.033882	0.772413	-0.372555
		level4	110.187	129.1	2.4151	0.0246155	1.31316	0.393043
		level4	110.299	129.1	2.45405	0.0126035	1.35673	0.440134
		level4	498.344	129.1	2.84436	0.00360616	1.30337	0.382251
		level4	594.306	129.1	2.46252	0.00142334	1.18506	0.24496
		level4	595.309	129.1	1.45769	0.0183746	1.20876	0.27353
		level4	763.48	129.1	1.81224	0.0317642	1.28901	0.36626
		level4	991.667	129.1	2.65383	0.00759552	1.35833	0.441834
		level4	992.67	129.1	2.5586	0.00877247	1.34808	0.430902
		level4	993.675	129.1	2.54189	0.0108339	1.34835	0.43119
		level4	556.352	129	2.38885	0.0254375	1.31886	0.399293
		level4	646.357	129	1.43239	0.013248	2.24196	1.16476
		level4	1025.64	129	1.6116	0.0497667	1.24561	0.316849
		level4	1049.68	129	2.42321	0.033387	1.51352	0.597911
		level4	1051.69	129	2.73879	0.0145709	1.86554	0.899597
		level4	116.632	128.9	1.79276	0.0237329	1.70453	0.769373
		level4	555.35	128.9	2.29418	0.0213571	1.28979	0.367142
		level4	1033.66	128.9	1.85899	0.037324	1.7206	0.782911
		level4	1050.69	128.9	2.50584	0.0269522	1.52518	0.608982
		level4	1074.69	128.9	1.65951	0.0199334	1.33857	0.420697
		level4	497.342	128.8	2.9422	0.00197055	1.31945	0.399932
		level4	1074.68	128.8	1.67033	0.0309344	1.33477	0.416587
		level4	1075.69	128.3	1.94617	0.0388145	1.32063	0.401225
		level4	1077.71	128.3	2.58381	0.0369956	1.6604	0.731531
		level4	104.107	128.1	1.81382	0.0083578	1.43362	0.519663
		level4	1019.7	127.2	2.43258	0.031624	1.36032	0.443949
		level4	1020.7	127.2	2.53102	0.0193806	1.41617	0.501995
		level4	600.331	127	1.08327	0.00546181	2.2727	1.1844
		level4	782.496	127	2.3113	0.0197475	1.46159	0.547542
		level4	783.5	127	2.16396	0.0152749	1.52873	0.612336
		level4	229.155	126.9	1.52148	0.0206373	0.52906	-0.918497
		level4	604.361	126.3	1.77245	0.0203771	1.37617	0.460656
		level4	605.365	126.3	1.43357	0.0346165	1.41599	0.501815
		level4	1053.66	126.3	1.50644	0.0175407	1.37907	0.463692
		level4	1125.71	126.3	1.64042	0.00064866	1.69724	0.763187
		level4	779.591	126.2	1.81015	0.0113107	0.626353	-0.674952
		level4	288.619	126.1	1.45276	0.029734	1.95422	0.966592
		level4	547.357	125.9	1.65868	0.0272978	1.26797	0.342516
		level4	1069.71	125.9	1.9367	0.0129217	1.2728	0.348009
		level4	545.34	125.8	2.40899	0.00091576	1.24816	0.319804
		level4	719.568	125.8	2.19629	0.00082225	0.733686	-0.446766
		level4	1067.7	125.8	2.47688	0.00655553	1.25483	0.327489
		level4	1068.71	125.8	2.32563	0.00484095	1.28847	0.365663
		level4	602.346	125.7	2.01223	0.00257326	1.25388	0.326398
		level4	603.35	125.7	1.98212	0.00367703	1.27686	0.352595
		level4	692.278	125.6	1.99531	0.0420746	0.729887	-0.454256
		level4	716.322	125.6	2.41415	0.00502139	0.803156	-0.316249
		level4	777.576	125.6	1.47625	0.00358055	0.688021	-0.539475
		level4	870.559	125.6	1.59575	0.0476671	0.816384	-0.292681
		level4	778.58	125.4	1.45128	0.00832049	0.581021	-0.783339
		level4	720.571	125.2	2.40559	0.000149518	0.558095	-0.841417
		level4	569.341	125.1	1.76592	0.00703505	1.37298	0.457306
		level4	626.344	125	1.40831	0.0203477	1.38167	0.46641
		level4	627.348	125	1.38931	0.0119797	1.44606	0.532128
		level4	628.361	125	1.6199	0.00570642	1.35876	0.442294
		level4	753.53	125	2.15265	0.00114253	0.588176	-0.765681
		level4	629.365	124.9	1.26783	0.0298927	1.33308	0.414769
		level4	570.355	124.7	1.77415	0.0252653	1.23147	0.300387
		level4	1063.67	124.7	1.05001	0.0326406	1.58841	0.66758
		level4	590.453	124.6	1.60484	0.00148019	0.628722	-0.669507
		level4	630.377	124.4	2.00105	0.0222263	1.35859	0.442108
		level4	155.002	124.3	1.91408	0.0361801	0.832799	-0.26396
		level4	585.354	124.3	1.2528	0.0161669	0.728749	-0.456506
		level4	670.23	124.3	1.71107	0.00333057	0.633819	-0.657858
		level4	642.199	123.7	1.96274	0.0330911	0.78161	-0.355479
		level4	916.555	123.7	1.19974	0.0215231	2.1744	1.12062
		level4	158.981	123.2	2.04665	0.0017484	0.572023	-0.805855
		level4	359.014	123.2	1.92598	0.0295716	0.73296	-0.448193
		level4	863.638	123	3.07874	1.04154e-05	0.670537	-0.576612
		level4	864.644	123	2.93596	0.000174853	0.593236	-0.753321
		level4	326.197	122.9	1.8733	0.00867654	0.728044	-0.457902
		level4	887.685	122.9	1.70399	0.0141405	0.763941	-0.388467
		level4	262.093	122.8	1.35056	0.0148515	0.634186	-0.657023
		level4	830.682	122.7	1.92673	0.00585089	0.756831	-0.401956
		level4	829.678	122.6	1.86293	0.00816397	0.818678	-0.288632
		level4	831.69	122.5	2.26696	0.00415403	0.793681	-0.333369
		level4	832.697	122.5	2.00888	0.0125477	0.815907	-0.293524
		level4	861.623	122.4	2.04041	0.00173971	0.556063	-0.84668
		level4	865.652	122.4	2.78146	0.000503565	0.744965	-0.424756
		level4	114.02	122.3	1.67739	0.0119421	0.708387	-0.497391
		level4	868.557	122.3	1.18392	0.0173815	0.809714	-0.304516
		level4	222.077	121.7	1.56192	0.0109096	0.145958	-2.77638
		level4	861.619	121.7	2.196	0.000428971	0.502668	-0.992322
		level4	849.433	121.6	2.57979	0.0184679	0.510456	-0.970142
		level4	894.568	121.6	1.6608	0.0115367	0.757132	-0.401382
		level4	899.59	121.6	2.17141	0.00764578	0.586188	-0.770566
		level4	121.029	121.5	1.77926	0.0456802	0.774897	-0.367924
		level4	897.587	121.5	2.44692	0.0030402	0.656027	-0.608173
		level4	898.587	121.5	2.49942	0.00211502	0.606379	-0.721707
		level4	896.587	121.3	2.51459	0.0022895	0.663029	-0.592856
		level4	778.499	121.2	1.86283	0.0479285	0.661544	-0.596091
		level4	863.626	121.2	2.22242	0.00338238	0.612215	-0.707889
		level4	920.63	121.2	2.1803	0.00495229	0.631677	-0.662741
		level4	676.546	121.1	2.36816	0.0499474	1.26548	0.339684
		level4	921.636	121	1.99683	0.0115403	0.624664	-0.678848
		level4	795.494	120.9	2.69444	0.0181396	0.67788	-0.560897
		level4	796.497	120.4	2.29837	0.0177533	0.745434	-0.423847
		level4	798.497	120.4	2.6201	0.02275	0.676878	-0.563033
		level4	188.093	120.3	2.77794	4.96197e-05	2.11956	1.08376
		level4	797.495	120.3	2.54146	0.0129915	0.716709	-0.480542
		level4	371.764	119.9	1.89376	0.0125198	0.852304	-0.230561
		level4	383.787	119.8	1.73816	0.00692397	0.783863	-0.351326
		level4	715.059	119.8	1.84791	0.0192206	0.859863	-0.217822
		level4	722.039	119.8	1.52457	0.037547	1.10011	0.137644
		level4	1065.84	119.8	2.38259	0.00683	0.713391	-0.487235
		level4	919.567	119.7	2.24261	0.0163103	0.790378	-0.339386
		level4	745.571	119.5	1.47622	0.0357646	0.800396	-0.321215
		level4	1066.34	119.3	1.98599	0.012932	0.675021	-0.566995
		level4	1074.83	119.3	2.09794	0.0165851	0.786068	-0.347274
		level4	702.562	119.2	1.19572	0.0485115	1.22242	0.289736
		level4	722.544	119.2	1.68469	0.0311941	0.895743	-0.158844
		level4	723.046	119.2	2.07279	0.0100464	0.864248	-0.210483
		level4	1073.83	119.2	2.30987	0.00111971	0.812233	-0.300034
		level4	1074.33	119.2	1.94393	0.00794513	0.798181	-0.325212
		level4	1074.83	119.2	2.02838	0.0176201	0.761932	-0.392266
		level4	82.2828	119.2	2.19107	0.00413226	0.844351	-0.244086
		level4	81.9494	119.1	2.21842	0.00107773	0.88879	-0.170085
		level4	82.0609	119.1	2.18011	0.00122968	0.88603	-0.174573
		level4	82.1713	119.1	2.33771	0.00109566	0.891993	-0.164896
		level4	688.542	119.1	1.90956	0.0105892	0.897363	-0.156236
		level4	737.535	119.1	2.2575	0.000996304	0.901455	-0.149673
		level4	738.539	119.1	2.38969	0.000437574	0.887212	-0.172649
		level4	739.533	119.1	2.38549	0.00123363	0.896984	-0.156846
		level4	740.536	119.1	2.42475	0.000508929	0.886869	-0.173206
		level4	78.3988	118.5	1.99328	0.00371314	0.691982	-0.531193
		level4	735.553	117.9	2.25075	0.000577382	1.49165	0.576904
		level4	449.255	117.7	1.46674	0.0352369	2.3148	1.21089
		level4	450.257	117.7	1.19005	0.031685	2.52721	1.33754
		level4	485.231	117.7	1.34861	0.0337139	2.53659	1.34289
		level4	486.234	117.7	1.4987	0.0237298	3.36305	1.74977
		level4	715.571	117.6	1.39265	0.0497805	1.26896	0.343642
		level4	384.271	117.3	1.62177	0.0170152	1.51136	0.595843
		level4	734.613	117.3	1.97886	0.00820145	1.53873	0.621741
		level4	752.575	117.2	1.56436	0.00878944	1.3717	0.455962
		level4	164.064	117.1	1.97298	0.0413378	0.636583	-0.65158
		level4	206.067	117	2.13361	0.0319768	0.667493	-0.583174
		level4	776.591	116.6	1.83127	0.0319754	0.860153	-0.217336
		level4	201.035	116.4	1.88371	0.0479291	0.71554	-0.482895
		level4	199.038	116.4	1.96114	0.0486371	0.719137	-0.475661
		level4	200.041	116.4	1.96351	0.0467904	0.712832	-0.488365
		level4	853.662	114.9	1.80681	0.0423517	0.702321	-0.509798
		level4	182.054	114.8	2.13886	0.0277196	1.89033	0.918638
		level4	215.033	114.5	2.47323	0.00224809	1.54837	0.630749
		level4	870.676	114.4	1.83258	0.0477024	0.838728	-0.253725
		level4	1006.69	114.4	1.28129	0.00943886	0.284582	-1.81309
		level4	441.213	114.3	1.97531	0.0424017	5.60657	2.48712
		level4	1004.68	114	2.62369	0.000361784	0.282096	-1.82574
		level4	811.663	113.9	1.15378	0.0150164	0.874239	-0.193901
		level4	90.1864	113.9	1.08678	0.0230988	0.8748	-0.192974
		level4	90.2978	113.9	1.07851	0.0350894	0.867632	-0.204845
		level4	812.671	113.9	1.03816	0.0248263	0.878314	-0.187191
		level4	561.38	113.6	2.16137	0.00104275	1.46401	0.549924
		level4	796.635	113.6	1.7849	0.0087748	0.585281	-0.772799
		level4	562.384	113.5	2.3059	0.000240385	1.56278	0.644111
		level4	734.621	113.3	1.7613	0.0285757	1.63179	0.706459
		level4	823.658	113.3	2.61107	0.000893627	0.829665	-0.269399
		level4	831.143	113.3	1.39109	0.042032	0.848654	-0.236751
		level4	831.647	113.3	1.40464	0.0422502	0.900628	-0.150996
		level4	832.151	113.3	1.89688	0.0322125	0.860768	-0.216304
		level4	834.65	113.2	1.8842	0.0435282	0.905767	-0.142787
		level4	93.9601	113.1	1.16413	0.0283005	0.871838	-0.197867
		level4	94.0715	113.1	1.73194	0.00597508	0.831556	-0.266115
		level4	795.631	113.1	1.65262	0.0391323	0.840411	-0.250834
		level4	845.63	113.1	1.52839	0.0103447	0.855207	-0.225655
		level4	846.631	113.1	1.17129	0.0362174	0.886286	-0.174156
		level4	847.639	113.1	2.44673	0.00691775	0.875778	-0.191363
		level4	847.645	113.1	2.49441	0.00584348	0.880752	-0.183192
		level4	848.648	113.1	2.37967	0.0241226	0.899983	-0.15203
		level4	850.644	113.1	2.46483	0.00447375	0.84126	-0.249376
		level4	583.328	112.9	1.51025	0.00368131	2.01671	1.012
		level4	838.683	112.6	1.56838	0.00898418	0.622633	-0.683545
		level4	839.697	112.6	2.02425	0.00181427	0.743937	-0.426747
		level4	840.7	112.6	2.19886	0.00799227	0.751639	-0.411889
		level4	874.661	112.6	1.94154	0.00609786	0.760995	-0.39404
		level4	905.6	112.5	2.2577	0.0393016	0.861299	-0.215415
		level4	104.043	112.4	2.13035	0.0426399	1.41591	0.50173
		level4	228.028	112.4	1.78189	0.0383162	1.35402	0.437247
		level4	84.0091	112.3	2.27213	0.0493191	0.886041	-0.174554
		level4	167.021	112.3	1.35973	0.0384095	1.2846	0.361319
		level4	875.668	112.2	1.81577	0.0333569	0.774535	-0.368598
		level4	230.025	112.1	1.77618	0.0438291	1.76371	0.818613
		level4	486.388	112.1	1.66005	0.0385233	0.596561	-0.74526
		level4	863.661	112.1	2.07654	0.048319	0.665698	-0.58706
		level4	861.63	111.9	2.32265	0.0404681	0.733745	-0.44665
		level4	875.664	111.9	2.22314	0.00948469	0.787971	-0.343786
		level4	958.534	111.8	1.90175	0.0363308	0.88027	-0.183981
		level4	958.537	111.8	1.95752	0.0438286	0.835972	-0.258474
		level4	214.02	111.7	2.023	0.0190498	1.87779	0.909037
		level4	462.331	111.7	1.10889	0.0438878	1.68623	0.753797
		level4	958.541	111.7	1.98315	0.0331083	0.880227	-0.184052
		level4	327.02	111.6	2.30543	0.0222838	2.10268	1.07223
		level4	158.981	111.3	2.05601	0.0352463	0.640753	-0.64216
		level4	775.572	111.2	2.12145	0.0136727	1.57821	0.658288
		level4	100.004	111.1	2.1412	0.00501993	0.715635	-0.482705
		level4	873.658	111.1	1.14525	0.045496	0.798217	-0.325146
		level4	353.168	110.6	2.39358	0.00491345	1.42873	0.514737
		level4	759.57	110.6	2.15143	0.0492045	1.40452	0.490082
		level4	208.048	110.5	1.38747	0.026751	1.80653	0.853218
		level4	387.131	110.5	1.67729	0.0417557	1.34068	0.422964
		level4	783.568	109.9	2.20545	0.0447423	1.46612	0.552001
		level4	202.108	109.8	1.92352	0.00149744	2.18255	1.12601
		level4	818.543	109.7	2.12702	0.0167588	1.55844	0.6401
		level4	299.186	109.1	1.12619	0.048581	2.03824	1.02732
		level4	817.537	108.7	2.36382	0.0179416	1.5384	0.621426
		level4	237.096	108.4	2.10891	0.0303021	1.87141	0.904125
		level4	105.019	108.3	1.71458	0.0130898	0.79092	-0.338396
		level4	295.226	107.9	1.10875	0.0442709	1.31173	0.391473
		level4	159.066	107.6	2.07415	0.0385263	1.21589	0.282018
		level4	203.05	107.6	1.59415	0.00253931	2.51115	1.32835
		level4	201.054	107.2	1.48311	0.0228839	1.37235	0.45665
		level4	116.107	105.9	1.50235	0.000698509	1.57604	0.656308
		level4	124.039	105.9	1.0422	0.0321935	0.790571	-0.339032
		level4	552.659	105.6	2.01585	0.0232794	0.737524	-0.439239
		level4	269.211	105.3	1.227	0.0230783	1.2375	0.307433
		level4	311.14	105.2	1.82049	0.044011	1.45881	0.544789
		level4	785.501	105.2	1.52403	0.0488353	0.789687	-0.340647
		level4	732.497	104.4	1.34804	0.0206898	0.742525	-0.429488
		level4	804.002	104.2	1.31872	0.0416885	0.76489	-0.386676
		level4	696.663	103.6	1.13754	0.0389765	0.723991	-0.465956
		level4	786.332	103.6	1.18284	0.0349757	0.742035	-0.430441
		level4	985.341	103.6	1.54507	0.038962	0.842001	-0.248107
		level4	1159.02	103.4	1.81745	0.0404948	0.816932	-0.291712
		level4	1143.77	103.2	1.86838	0.0247811	0.756681	-0.402243
		level4	159.041	103	1.77488	0.0235743	0.671162	-0.575266
		level4	771.251	103	2.37528	0.0231565	0.766529	-0.383589
		level4	944.761	103	1.58616	0.0309946	0.794932	-0.331096
		level4	1157.77	102.9	1.46246	0.0330749	0.759549	-0.396786
		level4	554.656	102.8	1.53326	0.0346947	0.737492	-0.439301
		level4	1096.02	102.8	1.54596	0.0339544	0.791755	-0.336874
		level4	981.677	102.6	1.73434	0.034285	0.808392	-0.306873
		level4	1040.62	102.4	1.2441	0.00257158	1.52897	0.612558
		level4	1096.02	102.4	1.57736	0.0215479	0.764422	-0.387558
		level4	852.754	102	1.60662	0.0327288	0.805453	-0.312127
		level4	1066.76	101.9	1.67603	0.0142049	0.765701	-0.385147
		level4	919.754	101.8	1.5813	0.0358762	0.826778	-0.274428
		level4	1119.02	101.7	2.24284	0.00868659	0.730023	-0.453987
		level4	625.328	101.6	1.92294	0.0151941	0.745812	-0.423115
		level4	125.946	101.5	2.09583	0.00821745	0.747391	-0.420064
		level4	250.976	101.5	2.22564	0.0431874	0.760524	-0.394935
		level4	428.985	101.5	1.69285	0.0356049	0.775937	-0.365989
		level4	1026.52	101.5	2.08868	0.0296261	0.783232	-0.352488
		level4	1074.02	101.4	1.55465	0.0314217	1.16938	0.225741
		level4	87.9726	101.3	1.65656	0.00299358	0.777435	-0.363206
		level4	863.509	101.1	1.60242	0.0375383	0.830302	-0.268291
		level4	1184.77	101	1.73048	0.0481805	0.80754	-0.308393
		level4	1120.27	100.9	1.92646	0.00277801	0.691733	-0.531713
		level4	1134.02	100.8	1.69455	0.0294296	0.843101	-0.246222
		level4	1187.02	100.8	2.16763	0.0295304	0.8028	-0.316888
		level4	865.505	100.6	1.78857	0.023624	0.790669	-0.338854
		level4	941.017	100.5	1.081	0.0456976	1.32344	0.40429
		level4	656.668	100.4	1.87459	0.005763	0.693352	-0.528341
		level4	892.259	100.4	2.03089	0.00790537	0.730565	-0.452915
		level4	1117.27	100.4	1.43372	0.0435069	0.774507	-0.368649
		level4	199.805	100.3	1.24507	0.0257184	0.727985	-0.458018
		level4	1072.02	100.3	1.75217	0.0331042	0.73502	-0.444145
		level4	1134.02	100.3	1.1693	0.03177	0.787723	-0.344239
		level4	1103.77	100.2	1.35108	0.0344072	0.844089	-0.244533
		level4	728.671	100.1	2.04368	0.020786	0.753818	-0.407712
		level4	1145.52	100.1	1.52774	0.0205267	1.29309	0.37082
		level4	642.995	99.6	1.97994	0.0266884	0.792901	-0.334788
		level4	1016.68	99.6	1.02055	0.0478881	0.753976	-0.407409
		level4	916.261	99.5	1.73139	0.0325045	0.786945	-0.345665
		level4	940.516	99.5	1.71677	0.0117348	0.738835	-0.436677
		level4	1075.52	99.4	1.87466	0.0435819	0.83058	-0.267808
		level4	1053.51	99.3	2.29816	0.0154992	0.693745	-0.527523
		level4	639.666	97.8	1.50814	0.0267106	0.703809	-0.506743
		level4	780.565	96.9	2.28161	0.000133093	0.29149	-1.77848
		level4	536.466	95.8	2.24239	0.0160877	1.98229	0.987166
		level4	808.583	93.7	2.32714	0.0447176	1.37511	0.459548
		level4	214.02	93	2.04342	0.0132266	1.4959	0.581012
		level4	816.534	92.2	2.22522	0.0137766	1.49043	0.575729
		level4	980.079	90.4	1.89569	0.0333654	0.746891	-0.42103
		level4	215.014	90.1	2.38903	0.0081622	1.57458	0.654965
		level4	541.5	89.7	2.47792	0.0399226	1.83642	0.876896
		level4	897.639	89.6	1.60486	0.0495152	1.91667	0.938602
		level4	155.021	89.5	1.68793	0.0393529	1.55063	0.632859
		level4	872.631	89.2	2.42019	0.0271706	1.80203	0.849623
		level4	170.022	89.2	1.70112	0.0428772	1.27203	0.347133
		level4	871.626	89.1	2.56863	0.0163213	1.64312	0.716441
		level4	200.033	89	1.67537	0.0389089	1.41426	0.500049
		level4	953.512	88.8	2.37324	0.0108652	0.846847	-0.239828
		level4	223.996	88.7	2.06241	0.0170153	0.700735	-0.51306
		level4	166.835	88.5	1.45379	0.0251512	0.745127	-0.424442
		level4	552.66	88.3	1.8012	0.0161124	0.816425	-0.292608
		level4	130.889	88.2	2.54678	0.018944	0.785615	-0.348106
		level4	177.041	88.1	1.90701	0.0182023	1.24995	0.32187
		level4	236.092	87.9	2.06804	0.0175626	1.79533	0.84425
		level4	231.027	87.6	1.87366	0.0103259	1.3404	0.422662
		level4	192.051	87.3	1.27324	0.0354799	1.31049	0.390106
		level4	1018.01	87.1	1.99095	0.0339245	0.890531	-0.167263
		level4	171.831	86.9	1.33591	0.0205377	1.26823	0.342815
		level4	159.03	86.7	1.67436	0.0312275	1.2639	0.337884
		level4	163.051	86.7	2.37183	0.000664261	0.5727	-0.804149
		level4	252.074	86.6	1.86983	0.03933	2.74516	1.45689
		level4	144.87	85.4	1.8865	0.0372628	0.694931	-0.525058
		level4	516.658	85.4	1.93135	0.0488176	0.714951	-0.484085
		level4	697.996	85.3	2.60885	0.00197456	0.675704	-0.565537
		level4	937.019	85.3	1.90909	0.00306878	0.69658	-0.521639
		level4	102.127	85	1.22771	0.0413265	0.869576	-0.201616
		level4	945.008	84.8	1.96021	0.0270249	0.712441	-0.489157
		level4	1051.35	84.8	1.95423	0.0239336	0.797563	-0.32633
		level4	877.067	84.3	1.93468	0.0261957	0.793465	-0.333762
		level4	837.339	83.8	2.45761	0.00383508	0.79604	-0.329087
		level4	1025.36	83.7	2.01714	0.0268044	0.692359	-0.530408
		level4	988.687	83.6	1.95974	0.0290568	0.850421	-0.233751
		level4	844.017	83.2	1.97489	0.0361261	0.717863	-0.478219
		level4	142.973	83.1	1.73557	0.0265088	0.861841	-0.214506
		level4	981.343	83	1.87984	0.049654	0.886315	-0.174108
		level4	714.065	82.9	1.70122	0.0087139	0.713946	-0.486114
		level4	87.9726	82.9	2.52546	0.0150523	0.842168	-0.247821
		level4	880.687	82.9	1.74596	0.0383253	0.785389	-0.34852
		level4	881.352	82.8	2.0437	0.0265734	0.776118	-0.365652
		level4	1024.02	82.6	1.47376	0.042024	0.780261	-0.357971
		level4	1065.02	82.5	1.72818	0.0411499	0.796211	-0.328777
		level4	550.061	82.4	1.82528	0.00931816	0.720486	-0.472958
		level4	878.065	82.3	2.43964	0.00988566	0.729293	-0.45543
		level4	850.015	82.3	2.01224	0.0138652	0.721604	-0.470722
		level4	825.063	81.8	2.21101	0.0202574	0.687949	-0.539627
		level4	1190.09	81.8	2.11695	0.0118505	0.829458	-0.26976
		level4	1194.08	81.8	2.29614	0.0431978	0.783993	-0.351087
		level4	194.07	81.7	1.06612	0.0317889	0.552761	-0.855272
		level4	344.04	81.7	1.69893	0.0491408	0.83352	-0.262711
		level4	450.047	81.7	1.83543	0.0364526	0.809545	-0.304818
		level4	664.055	81.7	1.20662	0.0473574	0.70171	-0.511054
		level4	721.053	81.7	1.79245	0.011296	0.815942	-0.293462
		level4	79.0086	81.6	1.96247	0.0428009	0.911276	-0.13404
		level4	232.042	81.6	2.0986	0.00573196	0.769712	-0.377609
		level4	656.068	81.6	1.82369	0.0224971	0.814204	-0.296537
		level4	662.059	81.6	2.18895	0.0268094	0.828821	-0.270868
		level4	79.4523	81.5	1.85559	0.0111538	0.864718	-0.209699
		level4	448.05	81.5	1.60183	0.0464709	0.897855	-0.155446
		level4	179.04	81.2	1.14302	0.0337667	0.905664	-0.142952
		level4	155.911	81.1	2.41879	0.0317935	0.709585	-0.494953
		level4	1193.09	81	2.47754	0.00234714	0.53714	-0.89663
		level4	565.076	80.4	1.79197	0.012576	0.56928	-0.812791
		level4	888.089	80	1.11315	0.0312776	0.662685	-0.593605
		level4	345.002	79.7	1.31796	0.0101609	0.693598	-0.527828
		level4	737.101	79.4	2.08586	0.0126045	0.828886	-0.270754
		level4	739.1	79	1.45599	0.0177643	0.886283	-0.174161
		level4	144.035	78.9	1.546	0.0264447	0.738162	-0.437991
		level4	110.899	78	1.33955	0.0215217	0.754338	-0.406716
		level4	817.536	76.3	2.81107	0.0151469	2.3919	1.25815
		level4	818.543	75.9	2.55708	0.0428098	1.6328	0.707348
		level4	874.489	74.8	1.52223	0.00806239	1.60073	0.678729
		level4	349.113	74.5	1.94032	0.0120226	1.39238	0.477554
		level4	876.497	74.5	2.01903	0.00395718	1.42601	0.511984
		level4	348.12	74.4	1.81858	0.0167669	1.37586	0.460335
		level4	121.944	74.2	2.73288	0.00309325	0.675863	-0.565197
		level4	171.889	74.2	3.00761	0.00228238	0.726244	-0.461473
		level4	173.886	74.2	2.38274	0.0227964	0.729457	-0.455104
		level4	210.842	74.2	2.04956	0.0112889	0.493158	-1.01988
		level4	569.476	74.2	1.38506	0.0479358	0.598603	-0.740328
		level4	231.027	74.1	1.53688	0.0270806	1.3058	0.384929
		level4	774.561	73.9	2.44668	0.0046072	1.33364	0.415364
		level4	775.564	73.8	2.0427	0.0197169	1.27047	0.345364
		level4	266.804	73.8	1.98578	0.0248065	0.483437	-1.0486
		level4	819.549	73.7	2.00615	0.0367885	1.28669	0.363668
		level4	214.02	73.5	1.9697	0.0116132	1.27865	0.35462
		level4	312.144	73.4	1.41755	0.0357651	1.39993	0.485353
		level4	114.02	72.9	1.11042	0.0384146	0.650895	-0.619502
		level4	228.028	72.8	2.318	0.011229	1.33446	0.416257
		level4	230.025	72.8	2.21947	0.00681497	1.34709	0.429843
		level4	97.0294	70.1	2.04266	0.0206029	0.791472	-0.337391
		level4	124.04	70.1	1.72309	0.045359	0.855932	-0.224432
		level4	804.607	69.4	1.09936	0.018986	0.632469	-0.660934
		level4	615.486	69.3	1.77213	0.0122005	0.760534	-0.394916
		level4	148.04	69.3	1.46457	0.00899456	0.700955	-0.512606
		level4	219.977	69.2	2.19407	0.0400899	0.691564	-0.532066
		level4	807.57	69.1	2.58963	0.00997092	1.9385	0.954941
		level4	299.006	68.8	2.04298	0.0394156	0.501365	-0.996067
		level4	623.288	68.8	1.20362	0.0415127	1.72057	0.782887
		level4	180.03	68.6	1.52374	0.0489632	0.720075	-0.473782
		level4	256.059	68.2	2.16067	0.0229124	0.257945	-1.95486
		level4	374.136	68.2	1.27483	0.0324753	1.46272	0.54865
		level4	834.6	68	2.11848	0.0437269	1.41389	0.499673
		level4	860.6	67.9	1.26018	0.024153	0.677597	-0.5615
		level4	94.9807	67.8	2.72802	0.0125067	0.738502	-0.437326
		level4	120.081	67.6	1.21808	0.0186225	1.39618	0.481483
		level4	314.158	67.5	1.5023	0.0146857	1.33109	0.412605
		level4	295.103	67.5	2.0067	0.016933	1.80134	0.849067
		level4	183.061	67.3	1.21031	0.0327252	0.659937	-0.5996
		level4	279.092	67.3	2.2653	0.000787308	0.387837	-1.36648
		level4	135.044	67.2	1.84448	0.0169387	0.624593	-0.679012
		level4	801.582	67.1	1.94395	0.0204024	2.02544	1.01823
		level4	218.006	66.8	2.60872	0.00929151	0.686892	-0.541844
		level4	167.048	66.6	2.17771	0.0246183	0.688867	-0.537702
		level4	145.025	66.6	1.22125	0.0437569	0.534521	-0.903681
		level4	182.031	66.1	2.51616	0.00587131	0.651469	-0.618232
		level4	869.673	66.1	2.47699	0.0014595	0.386465	-1.37159
		level4	279.122	65.5	2.62284	0.000128903	0.293673	-1.76772
		level4	184.002	65	1.73039	0.0124322	0.402643	-1.31243
		level4	800.576	64.5	2.29399	0.00209174	1.87087	0.903713
		level4	194.153	64.4	1.775	0.016392	0.631942	-0.662135
		level4	1007.69	64	1.32293	0.0105223	0.467906	-1.09571
		level4	856.568	62.8	1.68207	0.00505017	1.94742	0.961564
		level4	85.0043	62.5	2.19577	0.0107745	0.756461	-0.402662
		level4	798.561	62.3	2.59201	0.000301206	1.73596	0.795736
		level4	799.564	62.1	2.59821	0.000291123	1.85848	0.894126
		level4	127.015	61.6	1.65929	0.0399538	1.25793	0.331057
		level4	979.597	61.6	2.63713	0.000727393	2.21932	1.15012
		level4	1174.61	61.6	1.341	0.031903	1.74838	0.80602
		level4	121.999	61.5	1.77577	0.0215007	1.29097	0.368452
		level4	154.026	61.5	1.81925	0.0247592	1.28067	0.356895
		level4	165.005	61.5	1.79727	0.0271913	1.28635	0.363288
		level4	166.009	61.5	1.71992	0.0220926	1.32052	0.401103
		level4	197.031	61.5	1.77544	0.0257989	1.286	0.362896
		level4	198.034	61.5	1.7454	0.0238247	1.29163	0.369188
		level4	199.036	61.5	1.83684	0.034224	1.27807	0.35397
		level4	978.594	61.5	2.99682	0.000332203	1.89238	0.920199
		level4	981.61	61.5	1.94451	0.000945528	1.62978	0.704679
		level4	1006.62	61.5	1.93248	0.00976431	1.48051	0.566097
		level4	980.609	61.4	2.7226	0.000735253	1.52251	0.606453
		level4	954.594	61	2.23668	0.0390958	1.41702	0.50286
		level4	955.595	60.9	2.23483	0.0435563	1.41273	0.498482
		level4	541.447	58.7	1.44721	0.0458075	0.7362	-0.441831
		level4	871.69	56.9	2.36464	0.00431312	0.593326	-0.753104
		level4	449.361	56.7	2.45521	0.0447081	0.550226	-0.861904
		level4	483.407	56.3	2.24322	0.0110682	0.65864	-0.602438
		level4	489.356	55.8	2.22932	0.0335649	0.548925	-0.865318
		level4	551.465	55.7	1.86027	0.0274133	0.554506	-0.850724
		level4	277.215	55	2.20063	0.0483882	0.640206	-0.643391
		level4	295.226	55	1.53077	0.0101708	0.476751	-1.06869
		level4	510.414	55	1.55204	0.0443722	0.572688	-0.804179
		level4	559.47	54.9	1.58244	0.0172704	0.480175	-1.05837
		level4	541.447	54.9	2.36372	0.00989921	0.556197	-0.846332
		level4	317.267	54.7	2.26117	0.0204465	0.476501	-1.06945
		level4	238.011	54.1	1.64009	0.02837	0.682996	-0.55005
		level4	231.25	53.8	1.95662	0.0289328	0.64849	-0.624844
		level4	470.391	53.7	1.82746	0.0260453	0.721492	-0.470945
		level4	489.188	53.7	1.12371	0.021288	1.73388	0.794001
		level4	206.021	53.5	1.60628	0.0402854	0.766689	-0.383286
		level4	266.06	53.5	1.03263	0.0495363	1.64999	0.722454
		level4	504.198	53.5	1.32337	0.0212524	1.81843	0.862696
		level4	91.0552	52.2	2.40345	0.00765108	0.348049	-1.52264
		level4	361.238	52.1	1.69306	0.0052231	0.588955	-0.763772
		level4	199.988	51.6	2.13399	0.00124255	0.552769	-0.855251
		level4	324.13	50.6	1.79647	0.028312	2.52022	1.33355
		level4	242.284	48.2	1.17064	0.00464972	0.70788	-0.498423
		level4	719.539	48.2	2.16927	0.0157282	1.68689	0.754364
		level4	926.612	48	1.31357	0.0115493	0.564568	-0.824781
		level4	169.097	47.6	2.01871	0.0256335	0.514548	-0.958624
		level4	718.533	47.6	1.94271	0.0427886	1.44495	0.531022
		level4	613.443	47.6	1.44442	0.0258622	0.316791	-1.6584
		level4	717.521	47.3	2.12253	0.0141165	1.46285	0.548778
		level4	899.582	47.3	2.08311	0.0269195	0.724784	-0.464377
		level4	936.607	46.2	1.22519	0.00216539	1.51143	0.595919
		level4	344.088	46.1	1.53507	0.0397651	0.306857	-1.70436
		level4	122.976	45.7	1.36726	0.0225103	0.49723	-1.00801
		level4	158.061	45.4	2.17856	0.0234907	0.798832	-0.324035
		level4	270.315	45.2	2.21147	0.000114967	0.538774	-0.892248
		level4	745.553	45	1.56598	0.0294531	1.4072	0.492824
		level4	907.565	45	1.33413	0.0329063	1.63446	0.70881
		level4	103.004	44.9	2.14722	0.0430333	0.71824	-0.477461
		level4	792.577	44.9	1.07851	0.0288922	0.719494	-0.474946
		level4	793.58	44.8	1.10157	0.00692878	0.710993	-0.492093
		level4	81.1717	44.6	1.81675	0.00525636	2.02514	1.01802
		level4	398.761	44.2	1.62917	0.0128541	0.536646	-0.897956
		level4	935.6	44.2	1.00442	0.0181023	1.43587	0.521921
		level4	936.601	44.2	1.00415	0.00152083	1.6844	0.752237
		level4	617.476	43.5	2.12291	0.00864794	0.548935	-0.865293
		level4	721.594	43.1	2.93517	9.28955e-05	0.493734	-1.01819
		level4	79.3905	42.9	1.33796	0.0318576	1.42921	0.515222
		level4	717.527	42.9	1.79821	0.0368535	1.47093	0.556731
		level4	715.511	42.8	1.492	0.0318307	1.36011	0.443728
		level4	716.523	42.8	1.63183	0.0439378	1.40606	0.491656
		level4	920.588	42.6	1.29294	0.0045126	1.64654	0.719442
		level4	82.0573	40.9	2.36999	0.00706905	1.48309	0.568609
		level4	82.1688	40.9	2.3748	0.00781465	1.51836	0.602512
		level4	739.509	40.9	2.30073	0.00837878	1.41478	0.500582
		level4	763.51	40.3	2.4374	0.00334592	1.55553	0.637407
		level4	765.528	40.3	1.78331	0.0115814	1.36721	0.45123
		level4	794.572	40.3	1.01537	0.00559459	1.73832	0.797697
		level4	719.575	40.2	2.63178	0.000129269	0.480223	-1.05822
		level4	85.1719	40.2	1.99772	0.00282035	1.38596	0.470882
		level4	767.541	40.2	2.0518	0.00290393	1.34911	0.432009
		level4	831.594	40.2	1.43414	0.0120647	0.615176	-0.700929
		level4	747.609	40.1	2.66456	1.81389e-06	0.633413	-0.658781
		level4	85.2834	40.1	2.3854	0.000836842	1.56788	0.648814
		level4	859.686	40	2.17105	0.00657318	1.50202	0.586903
		level4	747.605	39.9	2.6073	9.35947e-05	0.427677	-1.22541
		level4	793.557	39.6	2.41139	0.00192818	1.80567	0.85253
		level4	791.539	39	2.1854	0.0015065	1.75967	0.815302
		level4	830.591	38.9	2.26236	0.0228544	0.727377	-0.459225
		level4	745.59	38.8	2.24897	0.000861537	0.626467	-0.674688
		level4	828.595	38.6	1.81958	0.00723287	0.763215	-0.389839
		level4	93.8463	38.3	2.01289	0.0137601	0.83611	-0.258236
		level4	93.9578	38.3	1.82565	0.00383828	0.76472	-0.386996
		level4	845.611	38.3	1.57133	0.0198101	0.833321	-0.263055
		level4	749.533	38	1.72975	0.0292804	1.21114	0.276365
		level4	743.577	37.9	1.90987	0.0160059	0.76561	-0.385319
		level4	771.606	37.9	2.19649	0.00322308	0.60649	-0.721444
		level4	782.568	37.8	2.84916	0.00270997	1.24364	0.31457
		level4	86.953	37.8	2.69328	0.0069237	1.24427	0.315299
		level4	87.0646	37.8	2.66014	0.00464272	1.32167	0.402366
		level4	783.568	37.8	2.94868	0.000842407	1.27507	0.350571
		level4	83.1707	37.7	1.80165	0.0476869	1.23597	0.30564
		level4	83.2822	37.7	2.02887	0.0159931	1.28232	0.358758
		level4	748.529	37.7	1.85071	0.0325387	1.22095	0.288008
		level4	82.9467	37.6	2.36415	0.00244469	1.40216	0.487655
		level4	747.517	37.6	2.10431	0.0152769	1.31704	0.397297
		level4	783.572	37.5	2.88702	0.00117927	1.25388	0.326397
		level4	83.0582	37.5	1.15565	0.0497189	1.43228	0.518311
		level4	93.3984	37.5	2.43241	0.00864165	1.25728	0.33031
		level4	840.577	37.5	2.38114	0.0100838	1.2122	0.277631
		level4	841.581	37.5	2.39535	0.00825846	1.22991	0.298553
		level4	807.57	37.3	1.8404	0.006161	1.36115	0.444824
		level4	89.7312	37.2	1.88523	0.00940641	1.43416	0.520207
		level4	808.583	37.2	1.96605	0.0217056	1.15021	0.201897
		level4	89.6197	37.1	1.74597	0.0170777	1.32582	0.406889
		level4	89.9552	37.1	1.5657	0.0182347	1.25964	0.333017
		level4	93.5099	37.1	2.3511	0.0105637	1.28046	0.35666
		level4	864.576	36.9	1.40441	0.0268473	1.26994	0.344758
		level4	865.577	36.9	1.20266	0.0403288	1.28913	0.366398
		level4	805.594	36.8	1.697	0.0265311	0.568391	-0.815045
		level4	804.586	36.4	2.00062	0.0186319	0.756957	-0.401716
		level4	809.58	36.3	1.26763	0.037489	0.646133	-0.630097
		level4	767.575	36.2	2.13542	0.041656	1.20189	0.265302
		level4	541.438	36.2	1.40391	0.0308368	0.612273	-0.707753
		level4	855.632	36.2	1.68657	0.0117761	0.658892	-0.601886
		level4	772.619	36.1	2.31556	0.00213434	0.528828	-0.91913
		level4	860.61	36.1	2.4356	0.00820994	0.760189	-0.395571
		level4	820.617	35.9	2.21151	0.00439987	0.822226	-0.282393
		level4	854.626	35.9	1.36336	0.00967065	0.795696	-0.329711
		level4	825.656	35.8	1.59684	0.00510429	0.71351	-0.486995
		level4	263.129	35.6	1.80842	0.0442458	0.467077	-1.09827
		level4	854.631	35.6	1.62135	0.00960727	0.809668	-0.304598
		level4	879.63	35.6	2.49406	0.000177339	0.763662	-0.388995
		level4	881.645	35.6	1.33743	0.0426536	0.750114	-0.414819
		level4	878.629	35.5	1.93788	0.0256932	0.829559	-0.269583
		level4	880.642	35.5	1.91929	0.00447526	0.739665	-0.435055
		level4	882.661	35.5	2.22776	0.00023267	0.590616	-0.759707
		level4	846.634	35.4	2.26746	0.00545655	0.652618	-0.615689
		level4	848.649	35.4	2.16986	0.00151024	0.740118	-0.434172
		level4	849.652	35.4	2.48788	0.000380704	0.678845	-0.558847
		level4	852.678	35.4	2.19634	0.000264714	0.666058	-0.58628
		level4	853.687	35.4	2.28953	0.00151888	0.640484	-0.642767
		level4	424.351	35.4	1.8538	0.0189742	0.637585	-0.649309
		level4	850.663	35.3	1.76446	0.000449127	0.690845	-0.533567
		level4	883.664	35.3	1.44189	0.00869004	0.496055	-1.01143
		level4	874.663	35.1	1.81447	0.00618496	0.722042	-0.469846
		level4	878.699	35.1	1.50345	0.00167468	0.699382	-0.515848
		level4	880.705	35.1	1.80986	0.00435679	0.663544	-0.591737
		level4	880.707	35.1	1.83739	0.00379201	0.667265	-0.583669
		level4	901.683	35.1	2.36566	8.96724e-05	0.533306	-0.906965
		level4	901.688	35.1	2.46508	6.05627e-05	0.503919	-0.988735
		level4	911.692	35.1	1.80688	0.00236097	0.534503	-0.903731
		level4	773.623	35	2.01478	0.024457	0.60361	-0.728312
		level4	876.683	35	1.92056	0.000345092	0.698549	-0.517567
		level4	908.675	35	2.2135	5.40335e-05	0.619767	-0.690201
		level4	909.679	35	2.38792	1.84957e-05	0.597045	-0.744088
		level4	900.682	34.9	2.38329	0.000226729	0.572007	-0.805894
		level4	905.716	34.9	2.54888	0.000124431	0.505915	-0.983033
		level4	910.69	34.9	2.49787	0.000633837	0.558066	-0.841492
		level4	935.696	34.9	2.04464	0.00223308	0.675218	-0.566575
		level4	937.71	34.9	2.13971	0.000381778	0.596492	-0.745425
		level4	938.717	34.9	2.35226	1.14964e-05	0.542462	-0.882405
		level4	879.7	34.8	1.65259	0.00140305	0.637001	-0.650631
		level4	902.697	34.8	2.26654	0.000426013	0.590829	-0.759187
		level4	903.699	34.8	1.01219	0.0282837	0.677794	-0.561082
		level4	904.712	34.8	2.45031	5.74992e-05	0.535019	-0.902339
		level4	919.691	34.8	1.90316	0.000831945	0.554415	-0.850962
		level4	932.673	34.8	1.84309	0.00347771	0.647486	-0.62708
		level4	932.676	34.8	1.79207	0.00419926	0.656568	-0.606984
		level4	934.691	34.8	2.17571	0.000796823	0.657555	-0.604816
		level4	936.703	34.8	2.17454	0.00061413	0.667758	-0.582603
		level4	962.72	34.6	2.29969	0.00128864	0.546288	-0.872266
		level4	132.075	34.4	2.63241	0.000174885	0.636845	-0.650986
		level4	308.161	34.3	2.27608	0.0316358	0.636297	-0.652227
		level4	120.046	34.2	1.40641	0.0316019	0.66252	-0.593965
		level4	190.051	33.8	1.81951	0.00870535	0.506575	-0.981152
		level4	234.065	33.6	1.58167	0.0352795	5.97005	2.57774
		level4	395.153	33.6	1.06578	0.0468982	1.96625	0.975447
		level4	676.461	33.5	2.10545	0.0158677	1.50374	0.588552
		level4	233.066	33.4	1.47174	0.0419604	2.8794	1.52577
		level4	754.568	33.3	1.90575	0.0441738	0.693199	-0.528659
		level4	218.006	33.2	2.73217	0.00985363	0.648966	-0.623785
		level4	140.001	33	1.98657	0.0360609	0.871299	-0.19876
		level4	181.028	33	2.10032	0.0110689	0.815693	-0.293902
		level4	496.409	33	1.39718	0.0278021	0.631321	-0.663555
		level4	106.041	32.9	1.7684	0.0137582	0.750623	-0.41384
		level4	201.025	32.9	1.42815	0.0281628	0.798891	-0.32393
		level4	217.003	32.9	1.093	0.0327896	0.833151	-0.26335
		level4	165.05	32.5	2.14591	0.0312408	0.746097	-0.422565
		level4	762.586	32.2	1.01706	0.0039229	0.717979	-0.477986
		level4	744.302	32.1	1.98285	0.0353391	0.170926	-2.54855
		level4	761.583	32	1.17811	0.0216436	0.802275	-0.317831
		level4	155.002	31.6	2.70515	0.0049348	0.843718	-0.245168
		level4	78.1758	31.4	1.10067	0.0203279	0.691808	-0.531555
		level4	676.546	31.1	2.35184	0.00410863	2.15334	1.10658
		level4	924.633	30.9	1.4462	0.00621896	2.10466	1.07359
		level4	900.635	30.8	2.1653	0.0215745	1.30249	0.381271
		level4	78.2872	30.7	2.29862	0.0133466	0.427089	-1.22739
		level4	901.636	30.7	1.91811	0.0495867	1.30854	0.387963
		level4	705.58	30.6	1.2936	0.033521	0.77	-0.377071
		level4	116.043	30.4	2.33252	0.0115257	1.18015	0.238967
		level4	117.044	30.2	1.76182	0.0483085	1.19434	0.256219
		level4	871.687	30.2	1.39698	0.0176338	0.312622	-1.67751
		level4	706.584	30.1	1.10365	0.00997634	0.604167	-0.726981
		level4	582.243	30	1.70844	0.041144	0.578657	-0.789219
		level4	148.04	30	2.66097	0.00389949	0.635947	-0.653022
		level4	682.559	29.2	1.41674	0.0185297	0.667071	-0.584088
		level4	236.093	29.2	1.69919	0.0475824	0.701956	-0.510548
		level4	108.055	28.9	2.43668	0.00566008	0.675415	-0.566155
		level4	506.43	28.9	1.5558	0.034973	0.601922	-0.732351
		level4	700.572	28.8	2.04128	0.0341234	0.785814	-0.34774
		level4	347.259	27.6	1.28535	0.0407446	0.554855	-0.849818
		level4	451.379	27.6	1.95474	0.00767636	0.519066	-0.946009
		level4	102.127	27.2	1.76275	0.0473127	0.828454	-0.271506
		level4	274.273	27.2	1.89394	0.000305854	0.781061	-0.356493
		level4	275.276	27.2	2.1239	0.000167953	0.747141	-0.420547
		level4	130.059	26.9	2.16584	0.0295441	1.19738	0.259875
		level4	293.175	26.9	1.31796	0.0470232	0.879343	-0.185502
		level4	886.615	26.9	2.50172	0.00982137	1.34012	0.422364
		level4	912.635	26.9	1.70064	0.0397982	1.31517	0.39525
		level4	938.649	26.9	2.62462	0.0184423	1.43779	0.523858
		level4	940.661	26.9	1.99215	0.00687326	1.52342	0.607316
		level4	793.547	26.8	1.5506	0.0424067	2.03861	1.02759
		level4	912.632	26.8	1.75188	0.0238955	1.36122	0.444896
		level4	910.618	26.7	2.71428	2.42616e-05	1.8081	0.854475
		level4	911.62	26.4	2.07667	3.93743e-05	2.1734	1.11995
		level4	298.247	26.3	1.24295	0.0169574	0.672482	-0.572432
		level4	493.157	26.3	1.46157	0.0325928	6.44797	2.68884
		level4	625.861	26.3	1.10385	0.0290187	2.35845	1.23784
		level4	130.065	26.1	2.4147	0.0207504	0.638733	-0.646714
		level4	358.367	26	1.73098	0.0117182	0.355285	-1.49295
		level4	625.357	25.9	1.31491	0.0474922	2.81489	1.49308
		level4	225.07	24.9	1.91989	0.0498355	2.49073	1.31657
		level4	615.345	23.7	1.20935	0.0128257	2.73776	1.45299
		level4	377.236	23	1.77379	0.00754864	0.667296	-0.583602
		level4	378.239	22.5	1.77369	0.0431981	0.677768	-0.561136
		level4	1039.81	22.4	1.12392	0.0207647	0.775551	-0.366707
		level4	1066.84	22.3	1.21994	0.0367635	0.774187	-0.369245
		level4	1067.84	22.3	2.24458	0.000155095	0.618169	-0.693927
		level4	312.23	22	1.33807	0.0436561	0.619547	-0.690715
		level4	1068.85	21.9	1.78083	4.28757e-05	0.584355	-0.775083
		level4	363.251	21.6	1.37178	0.0119394	0.672817	-0.571714
		level4	415.307	21	1.56747	0.0484566	3.83714	1.94003
		level4	878.698	20.6	1.3261	0.0058073	0.520719	-0.941424
		level4	93.3984	20.3	1.41652	0.0094514	1.40587	0.491467
		level4	840.577	20.3	2.01247	0.0117209	1.32112	0.401758
		level4	841.581	20.3	2.07371	0.00875616	1.34607	0.428758
		level4	865.577	20.3	1.45023	0.0105377	1.48454	0.570019
		level4	720.589	20.1	1.36881	0.000709225	0.315074	-1.66624
		level4	771.605	20.1	1.61723	0.00344726	0.475433	-1.07269
		level4	770.603	20	1.06938	0.0227195	0.685034	-0.545752
		level4	864.576	20	1.18647	0.0291747	1.33766	0.419709
		level4	738.508	19.6	2.3511	0.00578433	1.5736	0.654065
		level4	748.528	19.6	1.87662	0.00950934	1.307	0.386254
		level4	783.568	19.5	1.50974	0.0432836	1.3732	0.457539
		level4	594.581	16.8	1.4049	0.00984206	1.58983	0.668877
		level4	622.609	16.8	1.36681	0.0411971	1.38586	0.470778
		level4	369.351	16.7	2.95104	0.00103007	0.684167	-0.547579
		level4	370.354	16.7	3.08807	0.00014423	0.687981	-0.539559
		level4	583.412	16.7	1.83497	0.0470997	1.56238	0.643745
		level4	988.769	16.7	1.19216	0.0272385	0.616493	-0.697843
		level4	534.38	16.4	1.08463	0.00595025	0.639653	-0.644638
		level4	987.76	16.4	1.78348	0.021571	0.617574	-0.695315
		level4	586.431	16.2	1.26208	0.0178163	1.71741	0.780238
		level4	566.409	16.1	1.98724	0.0076665	1.35663	0.440027
		level4	578.586	16.1	2.32856	0.00163622	2.53559	1.34232
		level4	601.516	16.1	2.39459	0.0389203	2.16629	1.11523
		level4	606.616	16.1	2.7631	0.00062868	2.08168	1.05775
		level4	607.62	16.1	1.25498	0.0052399	2.00635	1.00458
		level4	624.518	16.1	2.58467	0.0102264	3.38046	1.75722
		level4	626.533	16.1	2.73109	0.0276722	3.0425	1.60526
		level4	632.63	16.1	2.81573	0.00435791	1.63298	0.707503
		level4	659.543	16.1	2.27207	0.0112471	2.61185	1.38507
		level4	661.556	16.1	3.25067	0.00403395	2.55888	1.35551
		level4	684.555	16.1	2.91149	0.000452286	2.46956	1.30426
		level4	686.57	16.1	2.72342	0.0019133	2.04802	1.03423
		level4	687.572	16.1	2.32906	7.07949e-05	2.1669	1.11563
		level4	688.584	16.1	2.45416	0.000284781	2.34443	1.22924
		level4	710.517	16.1	1.81372	0.00315277	0.563235	-0.828192
		level4	736.542	16.1	2.62933	9.82505e-05	0.786566	-0.346361
		level4	737.545	16.1	1.6926	0.0174451	0.754316	-0.406759
		level4	764.57	16.1	2.30873	0.00667484	0.795485	-0.330094
		level4	901.802	16.1	2.23149	0.0348338	0.701987	-0.510483
		level4	925.803	16.1	1.87962	0.0459334	0.667387	-0.583404
		level4	765.574	16	2.29325	0.000605378	0.78001	-0.358435
		level4	685.556	15.7	3.24103	0.000206192	2.68235	1.4235
		level4	664.455	15.5	2.48167	0.00156718	0.813167	-0.298377
		level4	680.477	15.5	1.4886	0.00407345	0.708866	-0.496415
		level4	681.48	15.5	1.39002	0.00296372	0.748032	-0.418827
		level4	708.509	15.5	2.28556	0.000873658	0.772121	-0.373102
		level4	834.715	15.5	2.02338	0.0428837	2.92945	1.55063
		level4	428.219	15	1.129	0.0449725	1.9262	0.945758
		level4	466.308	13.8	2.39432	0.00655984	1.53236	0.615754
		level4	467.311	13.7	2.23835	0.0161756	1.62851	0.703555
		level4	505.335	13.7	2.47862	0.0168016	1.98382	0.988278
		level4	506.338	13.7	1.79562	0.0195205	2.12836	1.08974
		level4	468.302	13.5	1.61709	0.00664717	2.11044	1.07755
		level4	593.325	13.5	1.58943	0.0454196	1.46293	0.548858
		level4	401.899	8.5	1.71122	0.0251348	0.806872	-0.309589
		level4	191.108	8.2	1.8028	0.00614807	0.810112	-0.303806
		level4	209.949	8.2	1.42228	0.0271705	0.851752	-0.231495
		level4	629.812	8.2	1.41565	0.0447402	0.850036	-0.234404
		level4	219.977	7.8	1.86484	0.0352342	0.830931	-0.267199
		level4	211.947	7.5	1.93505	0.00551839	0.818996	-0.288072
		level4	461.855	7.5	1.44385	0.0434948	0.80426	-0.314266
		level4	544.836	7.5	1.56136	0.015158	0.83623	-0.258029
		level4	177.086	7.2	1.44023	0.0282759	1.31097	0.390638
		level4	241.221	7.2	2.02591	0.0045724	1.23025	0.298954
		level4	112.015	6.8	1.86567	0.0494316	0.874435	-0.193578
		level4	440.949	6.8	2.08612	0.0125807	0.721259	-0.471412
		level4	160.987	6.6	1.39309	0.0479607	0.807261	-0.308892
		level4	126.031	6.6	1.93349	0.01256	0.892917	-0.163401
		level4	81.9911	6.5	1.64572	0.0168311	0.816685	-0.292148
		level4	407.816	6.5	2.69971	0.00188186	0.753859	-0.407633
		level4	206.155	6.1	1.92001	0.0154923	0.899961	-0.152066
		level4	338.964	6.1	1.7804	0.0261495	0.864035	-0.210838
		level4	234.922	6	1.67004	0.0167543	0.866397	-0.206899
