# Supplementary material for: Nontargeted and targeted metabolic profile of metabolic syndrome patients: a study based on Yi and Han populations in Yunnan
Source: Front Endocrinol (Lausanne). 2025 May 14;16:1488099. doi: 10.3389/fendo.2025.1488099 (PMC12116332; doi:10.3389/fendo.2025.1488099)
Supplement: Supplementary file 1 [file DataSheet1.zip › 1488099_SupMaterial/Table S5.XLSX]

## Sheet: YMS-HMS-YCTR-HCTR
MS2 name	MS2 score	level	mz	rt	type
2-Hydroxybutyric acid	3.97	level1	103.04	112.3	NEG
2-Keto-3-deoxygluconic acid	3.97	level1	177.041	187	NEG
Glucose	3.96	level1	179.056	182.3	NEG
Cholesteryl sulfate	3.96	level1	465.304	13.7	NEG
alpha-Ketoisovaleric acid	3.95	level1	115.04	30.8	NEG
Gly-Val	3.94	level1	173.093	184.9	NEG
Tris(2,4-di-tert-butylphenyl)phosphate	3.94	level1	663.452	15.5	POS
2-Keto-3-deoxygalactonic acid	3.93	level1	177.041	187	NEG
Glycine	3.93	level1	74.0247	215.9	NEG
4-Methylquinolin-2-ol	3.93	level1	158.061	17.7	NEG
N-Acetylmethionine	3.92	level1	190.054	124.3	NEG
N-Methylnicotinamide	3.92	level1	137.07	24.3	POS
Galactose	3.91	level1	179.056	182.3	NEG
2-Methylnicotinamide	3.91	level1	137.07	24.3	POS
6-Methylnicotinamide	3.91	level1	137.07	24.3	POS
Indoleacetic acid	3.91	level1	174.056	58.8	NEG
Betaine	3.91	level1	118.086	166.8	POS
Phe-Trp	3.9	level1	352.165	110.6	POS
Asparagine	3.89	level1	133.06	225.1	POS
Tyrosine	3.89	level1	182.081	182	POS
Homoserine	3.88	level1	118.051	219	NEG
LacCer(d18:1/16:0)	3.88	level1	862.621	121.2	POS
N-Lactoyl-Phenylalanine	3.83	level1	236.092	108.5	NEG
Ribothymidine	3.82	level1	257.078	60.8	NEG
3-Methyluridine	3.81	level1	257.078	60.8	NEG
3-Methyl-1H-pyrazole-4-carbaldehyde	3.81	level1	111.055	32.8	POS
N-Lactoylphenylalanine	3.8	level1	236.092	108.5	NEG
N-Methyl-L-asparagine	3.8	level1	145.062	220.6	NEG
Tagatose	3.76	level1	203.052	180.6	POS
Ala-Gly	3.75	level1	145.062	220.6	NEG
Oxypurinol	3.74	level1	151.026	129	NEG
Pyridoxal (Vitamin B6)	3.73	level1	150.058	44.9	POS
Gly-Ala	3.72	level1	145.062	220.6	NEG
1-Methylpseudouridine	3.71	level1	257.078	60.8	NEG
PC(18:0/18:1(9Z))	3.69	level1	770.603	37.4	POS
2-Linoleoyl-1-palmitoyl-sn-glycero-3-phosphoethanolamine	3.68	level1	714.507	42.8	NEG
o-Tyrosine	3.66	level1	182.081	182	POS
2-Hydroxyhexanedioic acid	3.65	level1	143.035	182.3	NEG
5,6-Dihydroxyindole	3.5	level1	150.058	44.9	POS
L-Isoserine	2.74	level2	104.035	224	NEG
3(2H)-Pyridazinone, 4-chloro-5-(4-morpholinyl)-	2.74	level2	216.053	166.7	POS
3,3-Dimethyl-2-oxobutanoic acid	2.74	level2	129.056	26.9	NEG
N-Formylglycine	2.73	level2	102.02	107.7	NEG
N-[4-(Pyridin-2-yl)-1,3-thiazol-2-yl]cyclopentanecarboxamide	2.73	level2	272.086	223.3	NEG
LPC(32:0)	2.73	level2	720.589	42.6	POS
3'-Sialyllactose	2.72	level2	632.205	247.4	NEG
1-Hexadecyl-2-(9Z-octadecenoyl)-sn-glycero-3-phosphocholine	2.72	level2	746.604	39.5	POS
3-Amino-4,4,4-trifluorobutanoic acid	2.71	level2	156.028	214.6	NEG
2-Naphthalenecarboxamide, N-[2-(4-oxo-1-phenyl-1,3,8-triazaspiro[4.5]dec-8-yl)ethyl]-	2.7	level2	427.215	15.1	NEG
1,2-Dilinoleoyl-sn-glycero-3-phosphoethanolamine	2.67	level2	740.519	44.9	POS
1-(1Z-Octadecenyl)-sn-glycero-3-phosphocholine	2.64	level2	508.375	129.2	POS
(2E)-4-Hydroxybut-2-enoic acid	2.63	level2	101.024	182.3	NEG
Buprenorphine	2.63	level2	468.307	131.3	POS
Flavidulol_C	2.63	level2	515.312	129.1	POS
LysoPC(0:0/18:0)	2.63	level2	546.352	125.9	POS
Soyacerebroside II	2.62	level2	714.557	119.9	POS
2-Arachidonoyl-1-stearoyl-sn-glycero-3-phosphoethanolamine	2.6	level2	766.54	40.2	NEG
2-Docosahexaenoyl-1-stearoyl-sn-glycero-3-phosphoethanolamine	2.6	level2	790.537	39	NEG
1-Methyl-4-(p-tolylsulfonyl)piperazine	2.58	level2	255.119	162.9	POS
PC(18:1(9Z)/P-16:0)	2.56	level2	744.589	38.9	POS
Acetamide, N-(5,6-dihydro-6-oxo-2-phenanthridinyl)-2-(dimethylamino)-	2.5	level2	294.119	187	NEG
1-Allyl-6-hydroxy-2,4(1H,3H)-pyrimidinedione	2.5	level2	167.043	220.6	NEG
2,5-Furandicarboxylic acid	2.49	level2	155.002	66.8	NEG
Methyl 3-methyl-4-nitro-1H-pyrazol-5-yl ether	2.47	level2	158.06	26.4	POS
(3S,5S)-3,5-Diaminohexanoate	2.42	level2	147.113	179.9	POS
Valganciclovir	2.4	level2	353.156	184.8	NEG
PC(16:0/P-16:0)	2.38	level2	718.573	39.9	POS
PC(18:2(9Z,12Z)/P-16:0)	2.38	level2	742.574	38	POS
Trihexosylceramide_(d18:1/16:0)	2.37	level2	1024.68	156.1	POS
PC(18:3(6Z,9Z,12Z)/15:0)	2.35	level2	742.537	46.1	POS
PC(22:4(7Z,10Z,13Z,16Z)/P-18:0)	2.35	level2	822.637	35.6	POS
PC(0:0/16:0)[U]	2.34	level2	496.339	128.8	POS
PC(18:2(9Z,12Z)/15:0)	2.33	level2	744.552	44.9	POS
PI(18:0/18:2(9Z,12Z))	2.29	level2	863.564	130.4	POS
Erythronolactone	2.28	level2	117.019	108.3	NEG
PC(22:2(13Z,16Z)/P-18:1(9Z))	2.27	level2	824.653	35.9	POS
(2-aminoethoxy)[2-[docosa-4.7.10.13.16-pentaenoyloxy]-3-(octadecanoyloxy)propoxy]phosphinic acid	2.23	level2	792.551	39.3	NEG
Chicoric acid	2.22	level2	473.074	220.6	NEG
Sulfadimethoxine	2.21	level2	309.068	219.9	NEG
4-(Methylmercapto)phenol	2.19	level2	139.026	177.3	NEG
PE(20:1(11Z)/14:1(9Z))	2.17	level2	716.519	47.4	POS
Sulfasalazine	2.11	level2	399.079	181.9	POS
phellopterin	2.07	level2	339.059	182.1	POS
Curcumenol	2.04	level2	257.146	166.5	POS
3'-Hydroxyflavanone	2.01	level2	239.077	182.3	NEG
Caryophyllene_epoxide	2.01	level2	221.185	166.2	POS
2-Benzyl-1,3-dioxo-5-isoindolinecarboxylic acid	2	level2	280.067	53.5	NEG
trans-o-Hydroxybenzylidenepyruvate	1.91	level3.1	213.017	73.3	NEG
2-Sulfotrehalose	1.79	level3.1	403.058	177.4	NEG
M213T93	1.71	level3.2	213.017	93.3	NEG

## Sheet: HCTR-HMS
MS2 name	MS2 score	level	mz	rt	type
Hygric acid	3.98	level1	128.072	166.8	NEG
Alanine	3.96	level1	88.0404	205.3	NEG
beta-Alanine	3.96	level1	88.0404	205.3	NEG
Valproic acid	3.96	level1	143.108	27.6	NEG
Caprylic acid	3.95	level1	143.108	27.6	NEG
Acetylglycine	3.95	level1	116.035	172.8	NEG
LPC(18:2/0:0)	3.95	level1	520.339	127.9	POS
12-Methyltridecanoic acid	3.95	level1	227.201	24.3	NEG
Citrulline	3.94	level1	174.088	229.4	NEG
2-Aminooctanoic acid	3.94	level1	160.133	142.8	POS
Uracil	3.94	level1	111.02	35.5	NEG
PC(16:0/16:0)	3.94	level1	734.567	20.1	POS
Propyl paraben	3.94	level1	179.071	17.7	NEG
Glutamine	3.93	level1	147.076	220.6	POS
Norleucine	3.93	level1	132.101	163.1	POS
3beta-Hydroxy-5-cholestenoic acid (3-HCOA)	3.93	level1	415.322	25.6	NEG
PC(16:0/18:1(9Z))	3.93	level1	742.573	20	POS
Turanose	3.93	level1	341.108	215.2	NEG
Myristic acid	3.92	level1	227.201	24.3	NEG
gamma-Glutamylglutamine	3.92	level1	276.118	246	POS
Serine	3.92	level1	106.049	223.8	POS
2-Hydroxy-3-methylbutyric acid	3.92	level1	117.056	68.2	NEG
2-Hydroxyoctanoic acid	3.92	level1	159.103	44.3	NEG
2-Piperidone	3.92	level1	100.075	22.9	POS
Uridine	3.91	level1	245.076	80.2	POS
Sarcosine	3.9	level1	88.0404	205.3	NEG
Glycolate	3.9	level1	75.0088	166.2	NEG
PC(14:0/16:0)	3.9	level1	706.538	71.1	POS
Indolelactic acid	3.9	level1	204.067	71.4	NEG
PC(P-16:0/0:0)	3.89	level1	480.343	122.5	POS
Benzoic acid	3.89	level1	121.029	43	NEG
Sucrose	3.88	level1	341.108	215.2	NEG
2,2-Dimethylsuccinic acid	3.88	level1	145.051	44.2	NEG
2-Hydroxy-2-methylbutyric acid	3.87	level1	117.056	68.2	NEG
Valeric acid	3.86	level1	101.061	26.9	NEG
p-Toluquinone	3.85	level1	121.029	43	NEG
Isovaleric acid	3.85	level1	101.061	26.9	NEG
Ornithine	3.84	level1	115.086	290.9	POS
Xipamide	3.84	level1	353.034	14.4	NEG
3-(2-Methoxyphenyl)propanoic acid	3.81	level1	179.071	17.7	NEG
2-Ketocaproic acid	3.81	level1	129.056	43.5	NEG
Ketoleucine	3.81	level1	129.056	43.5	NEG
3-Methyl-2-oxovaleric acid	3.81	level1	129.056	43.5	NEG
4-Hydroxybenzaldehyde	3.78	level1	121.029	43	NEG
3-hydroxybenzaldehyde	3.78	level1	121.029	43	NEG
SM(d18:1/18:0)	3.78	level1	731.601	117.8	POS
PE(18:0/18:2)	3.78	level1	742.539	109.4	NEG
3-(3-Methoxyphenyl)propanoic acid	3.77	level1	179.071	17.7	NEG
3-IsopropoxybenzoicAcid	3.77	level1	179.071	17.7	NEG
3-Hydroxyoctanoic acid	3.77	level1	159.103	44.3	NEG
Isomaltose	3.76	level1	341.108	215.2	NEG
3-(4-Methoxyphenyl)propanoic acid	3.75	level1	179.071	17.7	NEG
5-Hydroxyvalproic acid	3.74	level1	159.103	44.3	NEG
Lauramine oxide	3.71	level1	230.247	53.5	POS
PC(18:0/14:0)	3.7	level1	734.567	42.9	POS
Rhamnose	3.69	level1	145.051	44.2	NEG
4-Oxohexanoic acid	3.69	level1	129.056	66.8	NEG
PC(14:0/14:0)	3.68	level1	678.504	49.4	POS
2-Oxoadipic acid	3.66	level1	141.017	207.3	NEG
PE(P-18:0/18:1(9Z))	3.64	level1	728.556	40.9	NEG
Parabanic_acid	2.75	level2	112.999	107.7	NEG
(6E)-8-Methyl-6-nonenoic acid	2.75	level2	169.123	26.3	NEG
Ricinoleic acid	2.75	level2	297.243	337.9	NEG
N-Lauroyl-D-erythro-sphingosylphosphorylcholine	2.74	level2	647.512	122.5	POS
1-Palmitoyl-2-myristoyl-sn-glycero-3-phosphocholine	2.74	level2	706.538	45.3	POS
1-(1Z-Octadecenyl)-2-(5Z,8Z,11Z,14Z-eicosatetraenoyl)-sn-glycero-3-phosphocholine	2.74	level2	794.605	36.2	POS
1-(1Z-Octadecenyl)-2-(4Z,7Z,10Z,13Z,16Z,19Z-docosahexaenoyl)-sn-glycero-3-phosphocholine	2.74	level2	818.606	36	POS
9-Hydroxyrisperidone	2.74	level2	425.2	31.7	NEG
Ethephon	2.74	level2	144.982	16	POS
2,3-Dihydroxy-3-methylbutyric acid	2.74	level2	133.051	107.7	NEG
cis-4,10,13,16-Docosatetraenoic acid	2.74	level2	331.264	21.6	NEG
2-Amino-5,5,5-trifluoropentanoic acid	2.73	level2	170.043	205.3	NEG
PC(44:11)	2.73	level2	880.586	129.9	POS
PC(38:2)	2.73	level2	796.62	36.5	POS
N-(1-Hydroxy-3-phenylpropan-2-yl)-3-(4-hydroxyquinazolin-2-yl)propanamide	2.72	level2	350.151	110.5	NEG
PC(35:2)	2.72	level2	772.584	40	POS
[2-(hexadecanoyloxy)-3-[octadec-11-enoyloxy]propoxy]({[2.3.4.5.6-pentahydroxycyclohexyl]oxy})phosphinic acid	2.71	level2	835.532	130.8	NEG
9-HPODE	2.71	level2	311.222	109.7	NEG
Neostigmine cation	2.71	level2	223.144	28	POS
3-(Aminocarbonyl)benzoic acid	2.71	level2	164.035	33.6	NEG
1-Chloro-3-(triphenylphosphoranylidene)acetone	2.71	level2	353.086	166.2	POS
15S-Hydroperoxy-11Z,13E-eicosadienoic acid	2.71	level2	339.254	88.5	NEG
Chrysogine	2.71	level2	191.081	24.8	POS
LPC(16:1)	2.71	level2	494.323	129.8	POS
PC(40:7)	2.71	level2	832.583	36.6	POS
N-Nitrosopyrrolidine	2.7	level2	101.071	220.8	POS
Trimethylaminoacetone	2.7	level2	116.107	123.1	POS
5-Cyclopropyl-2H-tetraazole	2.7	level2	109.052	6.1	NEG
1-Oleoyl-2-palmitoyl-sn-glycero-3-phosphocholine	2.69	level2	760.582	111.3	POS
N,N-Dimethyl-L-valine	2.69	level2	146.117	221.8	POS
2-Pyrimidinylmethanol	2.69	level2	111.055	47	POS
PC(31:1)	2.69	level2	700.525	43.5	POS
L-Menthone_1,2-glycerol_ketal	2.68	level2	298.1	246.6	POS
1-(1Z-Octadecenyl)-2-(5Z,8Z,11Z,14Z-eicosatetraenoyl)-sn-glycero-3-phosphoethanolamine	2.68	level2	752.556	36.1	POS
Statine	2.68	level2	176.128	201.8	POS
3-Chloro-1H-indazole	2.68	level2	151.007	178.3	NEG
(2-{[3-hydroxy-2-tetradecanamidooctadec-4-en-1-yl phosphonato]oxy}ethyl)trimethylazanium	2.67	level2	733.551	121.1	NEG
4-Chloro-N-ethylbenzenesulfonamide	2.67	level2	218.006	174.3	NEG
LPC(19:0)	2.67	level2	538.385	125.2	POS
Argininic_acid	2.66	level2	176.103	228.7	POS
1-O-Hexadecyl-2-O-(4Z,7Z,10Z,13Z,16Z,19Z-docosahexaenoyl)-sn-glyceryl-3-phosphorylcholine	2.66	level2	792.586	36	POS
PC(32:1)	2.65	level2	732.55	19.4	POS
2-Amino-6-(methylsulfanyl)-3,5-pyridinedicarbonitrile	2.64	level2	191.04	219.7	POS
Thiolutin	2.63	level2	226.996	87.9	NEG
5,7-Dibromo-2,1-benzisothiazol-3-amine	2.62	level2	306.851	245.8	POS
Linolenoylcarnitine	2.62	level2	422.325	112.5	POS
5,10-Dihydro-10-phenophosphazinol 10-oxide	2.61	level2	230.04	221.3	NEG
2,4-Dichloro-5-ethyl-3-methylphenol	2.59	level2	203.002	13.7	NEG
.DELTA.8-Tetrahydrocannabinol	2.59	level2	315.235	126.5	POS
PC(42:7)	2.59	level2	860.61	121.3	POS
PC(20:3(8Z,11Z,14Z)/P-18:0)	2.58	level2	796.621	19.9	POS
2-(1H-Indol-1-yl)acetamide	2.56	level2	175.086	26.1	POS
Fenthion sulfoxide	2.56	level2	295.025	219.1	POS
Gln-Glu	2.54	level2	274.104	247.1	NEG
4-Hydroxy-2',4',6'-trimethoxychalcone	2.51	level2	313.113	221.2	NEG
(E)-1-[4-4-Methoxyphenyl]-2-(3,5-dichlorophenyl)ethene	2.5	level2	279.038	181.7	POS
Nintedanib	2.5	level2	538.254	135.6	NEG
7-Methylnaphthalen-2-ol	2.5	level2	159.076	229.1	POS
3-Amino-1,1,1-trifluoro-2-propanol	2.5	level2	130.049	220.9	POS
8-Chloroisoquinoline	2.5	level2	164.029	213	POS
4-Amino-5-carboxy-2-ethylmercaptopyrimidine	2.5	level2	200.044	182	POS
4-Hydroxy-6-methyl-2-oxo-1,2-dihydropyridine-3-carboxamide	2.49	level2	169.058	220.4	POS
3-Bromo[1,1'-biphenyl]-4-ol	2.48	level2	246.981	359.3	NEG
2-[4-(Hydroxycarbamoyl)phenyl]-N-(2-hydroxyethyl)-N-phenylacetamide	2.47	level2	313.119	133	NEG
1-(6-Chloropyridin-2-yl)piperazine	2.46	level2	198.084	229.2	POS
3,4-Difluoro-L-phenylalanine	2.45	level2	200.054	211.9	NEG
PC(39:5)	2.45	level2	804.602	348	POS
Furcelleran	2.44	level2	478.195	152.8	POS
PC(20:2(11Z,14Z)/20:5(5Z,8Z,11Z,14Z,17Z))	2.44	level2	832.584	19.9	POS
(2-aminoethoxy)[2-[hexadec-9-enoyloxy]-3-[octadeca-1.11-dien-1-yloxy]propoxy]phosphinic acid	2.43	level2	698.511	40.9	NEG
D-Saccharic acid 1,4-lactone	2.42	level2	191.02	87.9	NEG
2-(2,6-Dihydroxy-4-methoxycarbonylbenzoyl)-3-hydroxybenzoic acid	2.42	level2	331.049	220	NEG
Phenyl isocyanate	2.4	level2	120.047	177.3	POS
2-[2-(2-Aminoethoxy)phenoxy]ethanamine	2.39	level2	197.128	34	POS
SM(d18:0/18:1(9Z))	2.36	level2	731.607	58.4	POS
PC(20:0/18:3(9Z,12Z,15Z))	2.35	level2	812.614	348.7	POS
1-(3-Chlorophenyl)-6,6-dimethyl-1,6-dihydro-1,3,5-triazine-2,4-diamine	2.35	level2	252.101	162.7	POS
PC(16:0/16:1(9Z))	2.34	level2	732.551	42.3	POS
Mefexamide	2.34	level2	281.185	26.3	POS
PC(20:4(8Z,11Z,14Z,17Z)/15:0)	2.33	level2	768.552	44.6	POS
(2-aminoethoxy)[2-[docosa-4.7.10.13.16.19-hexaenoyloxy]-3-[octadeca-1.9-dien-1-yloxy]propoxy]phosphinic acid	2.33	level2	772.525	37	NEG
2,2'-Dihydroxy-4-methoxybenzophenone	2.32	level2	243.062	78.6	NEG
Mangiferdesmethylursanone	2.3	level2	429.372	16.1	POS
3-cis-Hydroxy-b,e-Caroten-3'-one	2.29	level2	551.422	16.7	POS
SM(d18:1/20:0)	2.27	level2	759.633	116.5	POS
(2-aminoethoxy)[2-[octadec-9-enoyloxy]-3-[octadeca-1.11-dien-1-yloxy]propoxy]phosphinic acid	2.26	level2	726.541	40.3	NEG
3-Oxocyclobutanecarboxylic acid	2.26	level2	113.024	42.7	NEG
Dihydroquercetin	2.25	level2	303.051	221.3	NEG
PC(20:1(11Z)/0:0)	2.25	level2	550.386	124.5	POS
Bendroflumethiazide	2.24	level2	416.072	181.8	NEG
1,2-Distearoyl-sn-glycero-3-phospho-(1'-rac-glycerol)	2.22	level2	777.563	37.6	NEG
5-(Diaminomethylideneamino)-2-(3,4'-dihydroxy-4,4,7,8a-tetramethyl-6'-oxospiro[2,3,4a,5,6,7-hexahydro-1H-naphthalene-8,2'-3,8-dihydrofuro[2,3-e]isoindole]-7'-yl)pentanoic acid	2.22	level2	543.316	141.1	POS
(2-aminoethoxy)[2-[octadec-9-enoyloxy]-3-(octadecanoyloxy)propoxy]phosphinic acid	2.21	level2	744.551	42	NEG
3-(4-Bromophenyl)-5-(2-fluorophenyl)-1,2,4-oxadiazole	2.2	level2	318.986	219.1	POS
4,5-Dihydro-2-methylthiazole	2.19	level2	102.034	182.1	POS
Benzenesulfonic acid	2.18	level2	156.991	187.7	NEG
Dopamine 4-.beta.-D-glucuronide	2.18	level2	328.107	177.3	NEG
DAHP	2.17	level2	125.043	219.9	NEG
PE(20:4(8Z,11Z,14Z,17Z)/20:5(5Z,8Z,11Z,14Z,17Z))	2.14	level2	786.499	245.1	POS
Sulprofos	2.08	level2	323.039	172.9	POS
1H-Indole-4-carboxamide, N-[(1,2-dihydro-4,6-dimethyl-2-oxo-3-pyridinyl)methyl]-3-methyl-1-[(1S)-1-methylpropyl]-6-[6-(1-piperazinyl)-3-pyridinyl]-	2.07	level2	527.319	134.1	POS
Tribenzylamine N-oxide	2.03	level2	304.174	223.2	POS
N-(Fur-3-ylmethyl)arachidonamide	2.02	level2	384.295	21.5	POS
3,4-Dihydro-1-isoquinolinol	2	level2	148.079	221.7	POS
M401T219	1.97	level3.2	400.988	219.1	POS
4-Aminobutyraldehyde	1.91	level3.1	70.0649	160.1	POS
M517T54	1.91	level3.2	517.388	53.6	NEG
(R)-S-Lactoylglutathione	1.88	level3.1	416.052	205.3	NEG
M264T177	1.86	level3.2	264.073	177.3	NEG
Methanesulfonic acid	1.75	level3.1	155.002	197.8	NEG
M496T90	1.74	level3.2	496.419	90.3	POS
M658T137	1.72	level3.2	658.284	137.2	POS
(S)-2-Methylmalate	1.69	level3.1	186.995	207.1	POS
M533T55	1.64	level3.2	533.385	54.9	NEG
M353T188	1.5	level3.2	352.944	187.6	NEG
M541T127	1.4	level3.2	541.327	126.6	POS

## Sheet: YCTR-YMS
MS2 name	MS2 score	level	mz	rt	type
7-Methylguanine	3.95	level1	166.072	109.3	POS
Xanthine	3.94	level1	151.026	129	NEG
N2,N2-Dimethylguanosine	3.93	level1	312.13	114.6	POS
L-​Leucyl-​L-​alanine	3.92	level1	203.138	147.5	POS
Phenylalanylphenylalanine	3.92	level1	311.14	88.5	NEG
Tryptophan	3.91	level1	205.096	160.8	POS
N-Acetylcarnosine	3.9	level1	267.11	197.2	NEG
1,5-Anhydroglucitol	3.9	level1	163.061	117.1	NEG
Methylsuccinic acid	3.82	level1	131.035	200.6	NEG
2,4-Dihydroxybutanoic acid	3.8	level1	119.035	153.2	NEG
1-Methylguanine	3.76	level1	166.072	109.3	POS
Phosphate	3.72	level1	96.9697	300.4	NEG
1,2-Dipalmitoleoyl-sn-glycero-3-phosphocholine	2.74	level2	730.538	42.8	POS
Pyrogallol	2.74	level2	125.024	183	NEG
LPC(22:6)	2.73	level2	568.339	124.8	POS
1-O-Hexadecyl-2-O-(5Z,8Z,11Z,14Z,17Z-eicosapentaenoyl)-sn-glyceryl-3-phosphorylcholine	2.72	level2	766.573	36.3	POS
4-Chloro-2-methyl-5-(4-morpholinyl)-3(2H)-pyridazinone	2.72	level2	230.069	163.1	POS
Picolinic acid	2.71	level2	122.025	311.2	NEG
2-Arachidonoyl-1-palmitoyl-sn-glycero-3-phosphoethanolamine	2.71	level2	738.508	40.9	NEG
2,2-Diethoxyacetamide	2.71	level2	148.097	180.8	POS
2-Hydroxy-6-methylquinoline-3-carbaldehyde	2.71	level2	188.07	160.7	POS
PC(35:1)	2.71	level2	774.599	41.2	POS
4,5-DIDEMETHYLSIMMONDSIN	2.7	level2	344.135	183.9	NEG
Piperidine	2.7	level2	86.0961	163.8	POS
Zearalenone_4-sulfate	2.69	level2	399.11	162.8	POS
6-Acetylcodeine	2.69	level2	342.169	162.8	POS
Isopongaflavone	2.69	level2	335.127	162.3	POS
2-Propenamide, N-(2,3-dihydro-1,4-benzodioxin-6-yl)-3-[4-(1,1-dimethylethyl)phenyl]-, (2E)	2.66	level2	336.159	162.5	NEG
6-Fluoro-2-(trifluoromethyl)-4-quinolinol	2.64	level2	230.025	87.6	NEG
Eupolyphagin	2.64	level2	356.105	163.3	POS
6-Benzylaminouracil	2.64	level2	218.091	57	POS
4-Hydroxytamoxifen	2.61	level2	388.229	240.3	POS
L-Serine methyl ester	2.6	level2	120.065	54.1	POS
2-Isobutyl-1,3-dioxo-2,3-dihydro-1H-Isoindole-5-carboxylic acid	2.59	level2	246.075	26.3	NEG
4-tert-Butyl-N'-[(E)-(2-hydroxynaphthalen-1-yl)methylidene]benzohydrazide	2.57	level2	345.164	167.5	NEG
2-Chloro-N-(4-methoxyphenyl)nicotinamide	2.57	level2	263.06	181.3	POS
1,6-ANHYDRO-B-GLUCOSE	2.55	level2	161.045	182.5	NEG
3-Pyridinecarbonitrile, 1,2-dihydro-4-methyl-2-thioxo-6-(trifluoromethyl)-	2.54	level2	217.003	174.4	NEG
(2-aminoethoxy)[2-[docosa-4.7.10.13.16.19-hexaenoyloxy]-3-[hexadec-1-en-1-yloxy]propoxy]phosphinic acid	2.53	level2	746.512	37.7	NEG
Hexacosanoyl_carnitine	2.51	level2	540.498	89.7	POS
2-Hydroxyfluorene	2.5	level2	183.084	182	POS
Ethylphosphonic acid	2.5	level2	109.004	77.8	NEG
D-myo-Inositol-3-phosphate	2.5	level2	259.027	13.1	NEG
(E)-2-Phenylethenesulfonic acid	2.5	level2	183.016	161.5	NEG
4-Hydroxy-2-(trifluoromethyl)thiophene	2.5	level2	166.984	305.1	NEG
Propanedinitrile, 2-[(3,4,5-trihydroxyphenyl)methylene]-	2.48	level2	201.026	149.9	NEG
Methylphosphonothioic acid O-ethyl ester	2.48	level2	139.002	61.5	NEG
Phe-Met-Arg-Phe-amide	2.46	level2	597.305	156.8	NEG
(2-aminoethoxy)[2-[icosa-5.8.11.14-tetraenoyloxy]-3-[octadec-11-enoyloxy]propoxy]phosphinic acid	2.46	level2	764.521	40.3	NEG
2-amino-3-({[3-(hexadecanoyloxy)-2-(octadecanoyloxy)propoxy](hydroxy)phosphoryl}oxy)propanoic acid	2.42	level2	762.505	40.3	NEG
2-Imino-1-imidazolidineacetic acid	2.41	level2	142.06	40.2	NEG
9,10,11,12-Tetrahydro-9,12-epoxy-1H-diindolo[1,2,3-fg:3',2',1'-kl]pyrrolo[3,4-i][1,6]benzodiazocine-1,3(2H)-dione	2.41	level2	394.113	171.5	POS
LysoPC(20:4(5Z,8Z,11Z,14Z))	2.4	level2	544.339	125.8	POS
3-(2H-Tetraazol-5-yl)benzoic acid	2.39	level2	189.04	145	NEG
4-{[4'-Methyl-2'-(propanoylamino)-4,5'-bi-1,3-thiazol-2-yl]amino}benzoic acid	2.38	level2	387.053	172.9	NEG
2,2'-[(Phosphonomethyl)imino]diacetic acid	2.36	level2	226.018	15.1	NEG
5,6,7,8-Tetrahydro-1H-spiro[benzo[4,5]thieno[2,3-d]pyrimidine-2,1'-cyclohexane]-4(3H)-thione	2.36	level2	291.095	163.2	NEG
Metalaxyl	2.33	level2	280.153	149.9	POS
.beta.-Glutamic acid	2.31	level2	148.06	230.6	POS
3-Benzyl-6-bromo-2-methoxyquinoline	2.3	level2	328.037	167.7	POS
Nitrofurazone	2.26	level2	197.032	87.7	NEG
(4E,10E)-13,21-Dihydroxy-8,14,19-trimethoxy-4,10,12,16-tetramethyl-3,20,22-trioxo-2-azabicyclo[16.3.1]docosa-1(21),4,10,18-tetraen-9-yl carbamate	2.24	level2	579.293	157.5	POS
4-(Trifluoromethyl)quinoline-2,7-diol	2.23	level2	228.028	87.6	NEG
(2-aminoethoxy)[2-[icosa-5.8.11-trienoyloxy]-3-(octadecanoyloxy)propoxy]phosphinic acid	2.21	level2	768.549	40.7	NEG
Gentamicin	2.19	level2	478.327	124.4	POS
Deschloronornidulin	2.18	level2	395.046	108.6	POS
astilbin	2.15	level2	449.084	163.7	NEG
Phomosine D	2.13	level2	347.116	74.6	NEG
(E)-1-Hydroxy-2-methylbut-2-enyl 4-diphosphate	2.11	level2	259.01	13.8	NEG
6-Benzyl-3-butan-2-yl-9-(7-hydroxy-6-oxooctyl)-1,4,7,10-tetrazabicyclo[10.4.0]hexadecane-2,5,8,11-tetrone	2.02	level2	571.357	124.5	POS
2-(alpha-Hydroxypropyl)thiamine diphosphate	1.76	level3.1	464.071	160	NEG
4-Guanidinobutanoate	1.7	level3.1	184.045	173.1	POS
Dodecanoic acid	1.16	level3.1	221.155	25.8	NEG
