# Supplementary material for: Nontargeted and targeted metabolic profile of metabolic syndrome patients: a study based on Yi and Han populations in Yunnan
Source: Front Endocrinol (Lausanne). 2025 May 14;16:1488099. doi: 10.3389/fendo.2025.1488099 (PMC12116332; doi:10.3389/fendo.2025.1488099)
Supplement: Supplementary file 1 [file DataSheet1.zip › 1488099_SupMaterial/Table S6.XLSX]

## Sheet: HCTRvsHMS
Pathway	Description	#.compounds.(all)	Compounds.(all)	#.compounds.(dem)	Compounds.(dem)	Total	Percent	Rich_factor	p_value	up_nums	down_nums	DA_score
hsa01100	Metabolic pathways	137	C01879;C05235;C00258;C00695;C00245;C00791;C00262;C04555;C00204;C01083;C00041;C00099;C00267;C02067;C00474;C03033;C07130;C13747;C18043;C15987;C00500;C02356;C00123;C06423;C07480;C00025;C02918;C01089;C05123;C00141;C00805;C00247;C00208;C00327;C01620;C00294;C00385;C00022;C00106;C00219;C01542;C01216;C00628;C00064;C00037;C01104;C01921;C01717;C00109;C06424;C00049;C01026;C05842;C00153;C00137;C00984;C00159;…	38	C00204;C00041;C00099;C00267;C18043;C06423;C00141;C00327;C00106;C01216;C00064;C00037;C06424;C00984;C00299;C00954;C00719;C00213;C00160;C00152;C00082;C00180;C00089;C00263;C00077;C00233;C00633;C00550;C00252;C00795;C00250;C00507;C00322;C05578;C00157;C01186;C00350;C00555	3063	86.3636	0.0124061	0.00604391	17	21	-0.105263
hsa01230	Biosynthesis of amino acids	25	C00041;C00123;C00025;C00141;C00327;C00022;C00064;C00037;C00109;C00049;C00078;C00979;C00079;C00152;C00082;C00047;C00263;C00077;C00188;C00062;C00233;C00183;C00158;C00322;C00956	11	C00041;C00141;C00327;C00064;C00037;C00152;C00082;C00263;C00077;C00233;C00322	128	25	0.0859375	2.44855e-08	4	7	-0.272727
hsa01240	Biosynthesis of cofactors	22	C00099;C03033;C06423;C00025;C00141;C00022;C00064;C00037;C00049;C00153;C00078;C00156;C00191;C00328;C00082;C00183;C00430;C00250;C00314;C00158;C00322;C05849	8	C00099;C06423;C00141;C00064;C00037;C00082;C00250;C00322	328	18.1818	0.0243902	0.0135116	3	5	-0.25
hsa02010	ABC transporters	30	C00245;C01083;C00041;C00123;C00025;C00208;C00294;C00064;C00037;C00049;C00137;C00159;C00114;C00299;C00719;C05402;C00079;C00089;C00047;C00379;C00077;C00188;C00062;C00183;C01606;C01157;C00430;C00009;C00475;C01487	7	C00041;C00064;C00037;C00299;C00719;C00089;C00077	138	15.9091	0.0507246	0.000344618	1	6	-0.714286
hsa04974	Protein digestion and absorption	18	C00041;C00099;C00123;C00025;C00064;C00037;C00049;C00078;C00079;C00152;C00082;C00047;C08262;C00188;C00062;C00183;C00163;C01746	7	C00041;C00099;C00064;C00037;C00152;C00082;C08262	47	15.9091	0.148936	2.61102e-07	4	3	0.142857
hsa01210	2-Oxocarboxylic acid metabolism	18	C00041;C02356;C00123;C00025;C00141;C00022;C00109;C00049;C00078;C00079;C00082;C00047;C00077;C00233;C00183;C00158;C00322;C00956	6	C00041;C00141;C00082;C00077;C00233;C00322	144	13.6364	0.0416667	0.00262873	4	2	0.333333
hsa01200	Carbon metabolism	13	C00258;C00204;C00041;C00267;C00025;C00022;C00037;C00049;C00979;C00160;C00257;C00198;C00158	5	C00204;C00041;C00267;C00037;C00160	114	11.3636	0.0438596	0.0049174	3	2	0.2
hsa00052	Galactose metabolism	8	C00267;C01216;C00137;C00984;C00159;C05402;C00089;C00795	5	C00267;C01216;C00984;C00089;C00795	46	11.3636	0.108696	7.54732e-05	4	1	0.6
hsa00785	Lipoic acid metabolism	6	C06423;C00141;C00022;C00037;C00233;C00322	5	C06423;C00141;C00037;C00233;C00322	44	11.3636	0.113636	6.06772e-05	2	3	-0.2
hsa00970	Aminoacyl-tRNA biosynthesis	14	C00041;C00123;C00025;C00064;C00037;C00049;C00078;C00079;C00152;C00082;C00047;C00188;C00062;C00183	5	C00041;C00064;C00037;C00152;C00082	52	11.3636	0.0961538	0.000136949	2	3	-0.2
hsa05230	Central carbon metabolism in cancer	14	C00041;C00123;C00025;C00022;C00064;C00037;C00049;C00078;C00079;C00152;C00082;C00062;C00183;C00158	5	C00041;C00064;C00037;C00152;C00082	37	11.3636	0.135135	2.56351e-05	2	3	-0.2
hsa00240	Pyrimidine metabolism	6	C00099;C02067;C00106;C00064;C00299;C00475	4	C00099;C00106;C00064;C00299	64	9.09091	0.0625	0.0034161	1	3	-0.5
hsa00260	Glycine, serine and threonine metabolism	14	C00258;C00022;C00037;C00109;C00049;C01026;C00114;C00078;C00719;C00213;C06231;C00263;C00188;C00430	4	C00037;C00719;C00213;C00263	48	9.09091	0.0833333	0.00117322	1	3	-0.5
hsa00470	D-Amino acid metabolism	13	C00041;C00025;C00022;C00064;C00037;C00049;C00079;C00047;C00431;C00077;C00188;C00062;C01157	4	C00041;C00064;C00037;C00077	69	9.09091	0.057971	0.00448471	1	3	-0.5
hsa04978	Mineral absorption	10	C00041;C00123;C00064;C00037;C00078;C00079;C00152;C00188;C00183;C00009	4	C00041;C00064;C00037;C00152	29	9.09091	0.137931	0.000164146	1	3	-0.5
hsa01232	Nucleotide metabolism	7	C00262;C00294;C00385;C00106;C00064;C00299;C00475	3	C00106;C00064;C00299	58	6.81818	0.0517241	0.0190025	0	3	-1
hsa00630	Glyoxylate and dicarboxylate metabolism	7	C00258;C00025;C00022;C00064;C00037;C00160;C00158	3	C00064;C00037;C00160	64	6.81818	0.046875	0.0246322	0	3	-1
hsa00250	Alanine, aspartate and glutamate metabolism	8	C00041;C00025;C00022;C00064;C00049;C00152;C00334;C00158	3	C00041;C00064;C00152	28	6.81818	0.107143	0.00247743	1	2	-0.333333
hsa00310	Lysine degradation	8	C00037;C00047;C00431;C03793;C03196;C00322;C00956;C01186	3	C00037;C00322;C01186	56	6.81818	0.0535714	0.0173054	1	2	-0.333333
hsa00220	Arginine biosynthesis	6	C00025;C00327;C00064;C00049;C00077;C00062	3	C00327;C00064;C00077	23	6.81818	0.130435	0.0013862	0	3	-1
hsa00330	Arginine and proline metabolism	11	C00791;C00025;C00022;C00213;C00431;C00077;C00334;C00062;C01157;C02714;C00555	3	C00213;C00077;C00555	69	6.81818	0.0434783	0.0299419	1	2	-0.333333
hsa00410	beta-Alanine metabolism	5	C00099;C00106;C00049;C00334;C00555	3	C00099;C00106;C00555	32	6.81818	0.09375	0.00364919	1	2	-0.333333
hsa00770	Pantothenate and CoA biosynthesis	6	C00099;C00141;C00022;C00106;C00049;C00183	3	C00099;C00141;C00106	30	6.81818	0.1	0.00302838	2	1	0.333333
hsa01250	Biosynthesis of nucleotide sugars	6	C00267;C00137;C00984;C00159;C00191;C02336	2	C00267;C00984	200	4.54545	0.01	0.594578	2	0	1
hsa00051	Fructose and mannose metabolism	6	C00267;C00247;C00159;C00507;C00424;C01487	2	C00267;C00507	55	4.54545	0.0363636	0.101896	2	0	1
hsa00500	Starch and sucrose metabolism	4	C01083;C00208;C00089;C00252	2	C00089;C00252	37	4.54545	0.0540541	0.0510259	0	2	-1
hsa00520	Amino sugar and nucleotide sugar metabolism	5	C00267;C00984;C00159;C00191;C02336	2	C00267;C00984	118	4.54545	0.0169492	0.325793	2	0	1
hsa00640	Propanoate metabolism	6	C05235;C05984;C00099;C00109;C00163;C00424	2	C05984;C00099	41	4.54545	0.0487805	0.0612966	2	0	1
hsa00061	Fatty acid biosynthesis	4	C06423;C06424;C01530;C02679	2	C06423;C06424	58	4.54545	0.0344828	0.111374	1	1	0
hsa00120	Primary bile acid biosynthesis	9	C00695;C00245;C17337;C05465;C00037;C01921;C17333;C02528;C05466	2	C00037;C17333	47	4.54545	0.0425532	0.0778866	0	2	-1
hsa00564	Glycerophospholipid metabolism	9	C00670;C00114;C06772;C06771;C04308;C00157;C04230;C00350;C00189	2	C00157;C00350	56	4.54545	0.0357143	0.105029	1	1	0
hsa00230	Purine metabolism	5	C00262;C00294;C00385;C00064;C00037	2	C00064;C00037	101	4.54545	0.019802	0.263173	0	2	-1
hsa00270	Cysteine and methionine metabolism	8	C00041;C02356;C00022;C00109;C00049;C00979;C00263;C03145	2	C00041;C00263	67	4.54545	0.0298507	0.141072	1	1	0
hsa00280	Valine, leucine and isoleucine degradation	5	C00123;C00141;C00233;C00183;C06001	2	C00141;C00233	42	4.54545	0.047619	0.0639671	2	0	1
hsa00290	Valine, leucine and isoleucine biosynthesis	7	C00123;C00141;C00022;C00109;C00188;C00233;C00183	2	C00141;C00233	23	4.54545	0.0869565	0.0211397	2	0	1
hsa00350	Tyrosine metabolism	4	C00022;C00628;C00082;C05578	2	C00082;C05578	78	4.54545	0.025641	0.179354	1	1	0
hsa00380	Tryptophan metabolism	7	C01717;C00078;C00954;C00328;C00331;C00322;C10164	2	C00954;C00322	83	4.54545	0.0240964	0.197267	0	2	-1
hsa00480	Glutathione metabolism	4	C01879;C00025;C00037;C00077	2	C00037;C00077	38	4.54545	0.0526316	0.0535298	0	2	-1
hsa00730	Thiamine metabolism	3	C00022;C00037;C00082	2	C00037;C00082	31	4.54545	0.0645161	0.0369714	1	1	0
hsa00750	Vitamin B6 metabolism	3	C00064;C00250;C00314	2	C00064;C00250	29	4.54545	0.0689655	0.0326828	0	2	-1
hsa00982	Drug metabolism - cytochrome P450	2	C07185;C16650	2	C07185;C16650	87	4.54545	0.0229885	0.211761	0	2	-1
hsa04080	Neuroactive ligand-receptor interaction	6	C00245;C00099;C00025;C00037;C00049;C00334	2	C00099;C00037	53	4.54545	0.0377358	0.0957127	1	1	0
hsa04964	Proximal tubule bicarbonate reclamation	3	C00267;C00025;C00064	2	C00267;C00064	17	4.54545	0.117647	0.0117969	1	1	0
hsa04723	Retrograde endocannabinoid signaling	6	C00025;C00219;C00334;C00157;C00350;C00189	2	C00157;C00350	19	4.54545	0.105263	0.0146487	1	1	0
hsa00010	Glycolysis / Gluconeogenesis	2	C00267;C00022	1	C00267	31	2.27273	0.0322581	0.265578	1	0	1
hsa00030	Pentose phosphate pathway	6	C00258;C00204;C00022;C00257;C00198;C00673	1	C00204	36	2.27273	0.0277778	0.301388	1	0	1
hsa00040	Pentose and glucuronate interconversions	7	C00204;C00474;C03033;C00022;C00191;C01904;C00379	1	C00204	58	2.27273	0.0172414	0.439703	1	0	1
hsa00910	Nitrogen metabolism	2	C00025;C00064	1	C00064	19	2.27273	0.0526316	0.172154	0	1	-1
hsa00920	Sulfur metabolism	3	C00245;C00979;C00263	1	C00263	33	2.27273	0.030303	0.280112	0	1	-1
hsa00140	Steroid hormone biosynthesis	4	C04555;C18043;C05490;C11135	1	C18043	99	2.27273	0.010101	0.629698	1	0	1
hsa00600	Sphingolipid metabolism	1	C00550	1	C00550	35	2.27273	0.0285714	0.294365	1	0	1
hsa00590	Arachidonic acid metabolism	3	C00219;C05963;C00157	1	C00157	79	2.27273	0.0126582	0.546576	0	1	-1
hsa00591	Linoleic acid metabolism	4	C14762;C00219;C01595;C00157	1	C00157	28	2.27273	0.0357143	0.243237	0	1	-1
hsa00592	alpha-Linolenic acid metabolism	1	C00157	1	C00157	44	2.27273	0.0227273	0.355165	0	1	-1
hsa00360	Phenylalanine metabolism	4	C00022;C00079;C00082;C04148	1	C00082	49	2.27273	0.0204082	0.386698	1	0	1
hsa00400	Phenylalanine, tyrosine and tryptophan biosynthesis	4	C00078;C00079;C00082;C00587	1	C00082	35	2.27273	0.0285714	0.294365	1	0	1
hsa00430	Taurine and hypotaurine metabolism	6	C00245;C00041;C00025;C05123;C00022;C05844	1	C00041	24	2.27273	0.0416667	0.212413	1	0	1
hsa00440	Phosphonate and phosphinate metabolism	2	C00022;C00037	1	C00037	56	2.27273	0.0178571	0.428326	0	1	-1
hsa00450	Selenocompound metabolism	1	C00041	1	C00041	27	2.27273	0.037037	0.235643	1	0	1
hsa00563	Glycosylphosphatidylinositol (GPI)-anchor biosynthesis	1	C00350	1	C00350	4	2.27273	0.25	0.038929	1	0	1
hsa00860	Porphyrin metabolism	5	C00500;C00025;C00037;C00188;C00430	1	C00037	148	2.27273	0.00675676	0.775429	0	1	-1
hsa00130	Ubiquinone and other terpenoid-quinone biosynthesis	3	C00156;C00082;C05849	1	C00082	71	2.27273	0.0140845	0.508446	1	0	1
hsa04122	Sulfur relay system	2	C00041;C00979	1	C00041	11	2.27273	0.0909091	0.103521	1	0	1
hsa04071	Sphingolipid signaling pathway	1	C00550	1	C00550	15	2.27273	0.0666667	0.138505	1	0	1
hsa04024	cAMP signaling pathway	3	C01089;C00334;C20793	1	C20793	25	2.27273	0.04	0.220232	0	1	-1
hsa04140	Autophagy - animal	1	C00350	1	C00350	6	2.27273	0.166667	0.0578342	1	0	1
hsa04136	Autophagy - other	1	C00350	1	C00350	3	2.27273	0.333333	0.029338	1	0	1
hsa04217	Necroptosis	2	C00219;C00550	1	C00550	10	2.27273	0.1	0.0945605	1	0	1
hsa04917	Prolactin signaling pathway	1	C00082	1	C00082	11	2.27273	0.0909091	0.103521	1	0	1
hsa04916	Melanogenesis	1	C00082	1	C00082	6	2.27273	0.166667	0.0578342	1	0	1
hsa04976	Bile secretion	17	C00695;C04555;C07151;C03033;C07185;C02918;C00805;C05465;C01921;C00318;C00114;C06804;C02528;C05466;C04483;C05963;C03990	1	C07185	97	2.27273	0.0103093	0.622107	0	1	-1
hsa04973	Carbohydrate digestion and absorption	3	C00208;C00089;C00163	1	C00089	27	2.27273	0.037037	0.235643	0	1	-1
hsa04977	Vitamin digestion and absorption	2	C00153;C00250	1	C00250	39	2.27273	0.025641	0.322049	0	1	-1
hsa04724	Glutamatergic synapse	2	C00025;C00064	1	C00064	8	2.27273	0.125	0.0763758	0	1	-1
hsa04727	GABAergic synapse	3	C00025;C00064;C00334	1	C00064	9	2.27273	0.111111	0.0855123	0	1	-1
hsa04728	Dopaminergic synapse	1	C00082	1	C00082	12	2.27273	0.0833333	0.112395	1	0	1
hsa04721	Synaptic vesicle cycle	3	C00025;C00037;C00334	1	C00037	12	2.27273	0.0833333	0.112395	0	1	-1
hsa04742	Taste transduction	5	C00025;C00208;C00089;C00334;C00158	1	C00089	32	2.27273	0.03125	0.27288	0	1	-1
hsa05231	Choline metabolism in cancer	4	C00670;C00114;C00157;C04230	1	C00157	11	2.27273	0.0909091	0.103521	0	1	-1
hsa05167	Kaposi sarcoma-associated herpesvirus infection	1	C00350	1	C00350	5	2.27273	0.2	0.0484275	1	0	1
hsa05130	Pathogenic Escherichia coli infection	1	C00350	1	C00350	3	2.27273	0.333333	0.029338	1	0	1
hsa05012	Parkinson disease	2	C00082;C00009	1	C00082	26	2.27273	0.0384615	0.227975	1	0	1
hsa05030	Cocaine addiction	2	C00025;C00082	1	C00082	7	2.27273	0.142857	0.06715	1	0	1
hsa05031	Amphetamine addiction	2	C00025;C00082	1	C00082	9	2.27273	0.111111	0.0855123	1	0	1
hsa05034	Alcoholism	2	C00025;C00082	1	C00082	10	2.27273	0.1	0.0945605	1	0	1

## Sheet: YCTRvsYMS
Pathway	Description	#.compounds.(all)	Compounds.(all)	#.compounds.(dem)	Compounds.(dem)	Total	Percent	Rich_factor	p_value	up_nums	down_nums	DA_score
hsa01100	Metabolic pathways	137	C01879;C05235;C00258;C00695;C00245;C00791;C00262;C04555;C00204;C01083;C00041;C00099;C00267;C02067;C00474;C03033;C07130;C13747;C18043;C15987;C00500;C02356;C00123;C06423;C07480;C00025;C02918;C01089;C05123;C00141;C00805;C00247;C00208;C00327;C01620;C00294;C00385;C00022;C00106;C00219;C01542;C01216;C00628;C00064;C00037;C01104;C01921;C01717;C00109;C06424;C00049;C01026;C05842;C00153;C00137;C00984;C00159;…	22	C00204;C00267;C18043;C00141;C00385;C01216;C00037;C00984;C00078;C00954;C00719;C00152;C00082;C00263;C00795;C00250;C05578;C10164;C00157;C01186;C00350;C02679	3063	88	0.0071825	0.0244528	12	10	0.0909091
hsa01230	Biosynthesis of amino acids	25	C00041;C00123;C00025;C00141;C00327;C00022;C00064;C00037;C00109;C00049;C00078;C00979;C00079;C00152;C00082;C00047;C00263;C00077;C00188;C00062;C00233;C00183;C00158;C00322;C00956	6	C00141;C00037;C00078;C00152;C00082;C00263	128	24	0.046875	5.64916e-05	3	3	0
hsa01240	Biosynthesis of cofactors	22	C00099;C03033;C06423;C00025;C00141;C00022;C00064;C00037;C00049;C00153;C00078;C00156;C00191;C00328;C00082;C00183;C00430;C00250;C00314;C00158;C00322;C05849	5	C00141;C00037;C00078;C00082;C00250	328	20	0.0152439	0.0327661	3	2	0.2
hsa04974	Protein digestion and absorption	18	C00041;C00099;C00123;C00025;C00064;C00037;C00049;C00078;C00079;C00152;C00082;C00047;C08262;C00188;C00062;C00183;C00163;C01746	5	C00037;C00078;C00152;C00082;C01746	47	20	0.106383	4.76466e-06	3	2	0.2
hsa00052	Galactose metabolism	8	C00267;C01216;C00137;C00984;C00159;C05402;C00089;C00795	4	C00267;C01216;C00984;C00795	46	16	0.0869565	0.000107346	4	0	1
hsa00260	Glycine, serine and threonine metabolism	14	C00258;C00022;C00037;C00109;C00049;C01026;C00114;C00078;C00719;C00213;C06231;C00263;C00188;C00430	4	C00037;C00078;C00719;C00263	48	16	0.0833333	0.000127033	1	3	-0.5
hsa00970	Aminoacyl-tRNA biosynthesis	14	C00041;C00123;C00025;C00064;C00037;C00049;C00078;C00079;C00152;C00082;C00047;C00188;C00062;C00183	4	C00037;C00078;C00152;C00082	52	16	0.0769231	0.00017409	2	2	0
hsa04978	Mineral absorption	10	C00041;C00123;C00064;C00037;C00078;C00079;C00152;C00188;C00183;C00009	4	C00037;C00078;C00152;C00009	29	16	0.137931	1.66619e-05	1	3	-0.5
hsa05230	Central carbon metabolism in cancer	14	C00041;C00123;C00025;C00022;C00064;C00037;C00049;C00078;C00079;C00152;C00082;C00062;C00183;C00158	4	C00037;C00078;C00152;C00082	37	16	0.108108	4.49509e-05	2	2	0
hsa01200	Carbon metabolism	13	C00258;C00204;C00041;C00267;C00025;C00022;C00037;C00049;C00979;C00160;C00257;C00198;C00158	3	C00204;C00267;C00037	114	12	0.0263158	0.0249023	2	1	0.333333
hsa01210	2-Oxocarboxylic acid metabolism	18	C00041;C02356;C00123;C00025;C00141;C00022;C00109;C00049;C00078;C00079;C00082;C00047;C00077;C00233;C00183;C00158;C00322;C00956	3	C00141;C00078;C00082	144	12	0.0208333	0.0452085	3	0	1
hsa00380	Tryptophan metabolism	7	C01717;C00078;C00954;C00328;C00331;C00322;C10164	3	C00078;C00954;C10164	83	12	0.0361446	0.0106656	1	2	-0.333333
hsa02010	ABC transporters	30	C00245;C01083;C00041;C00123;C00025;C00208;C00294;C00064;C00037;C00049;C00137;C00159;C00114;C00299;C00719;C05402;C00079;C00089;C00047;C00379;C00077;C00188;C00062;C00183;C01606;C01157;C00430;C00009;C00475;C01487	3	C00037;C00719;C00009	138	12	0.0217391	0.0406367	0	3	-1
hsa01250	Biosynthesis of nucleotide sugars	6	C00267;C00137;C00984;C00159;C00191;C02336	2	C00267;C00984	200	8	0.01	0.310107	2	0	1
hsa00520	Amino sugar and nucleotide sugar metabolism	5	C00267;C00984;C00159;C00191;C02336	2	C00267;C00984	118	8	0.0169492	0.140776	2	0	1
hsa00564	Glycerophospholipid metabolism	9	C00670;C00114;C06772;C06771;C04308;C00157;C04230;C00350;C00189	2	C00157;C00350	56	8	0.0357143	0.0386894	1	1	0
hsa00230	Purine metabolism	5	C00262;C00294;C00385;C00064;C00037	2	C00385;C00037	101	8	0.019802	0.109003	1	1	0
hsa00310	Lysine degradation	8	C00037;C00047;C00431;C03793;C03196;C00322;C00956;C01186	2	C00037;C01186	56	8	0.0357143	0.0386894	1	1	0
hsa00350	Tyrosine metabolism	4	C00022;C00628;C00082;C05578	2	C00082;C05578	78	8	0.025641	0.0700292	1	1	0
hsa00400	Phenylalanine, tyrosine and tryptophan biosynthesis	4	C00078;C00079;C00082;C00587	2	C00078;C00082	35	8	0.0571429	0.016057	2	0	1
hsa00730	Thiamine metabolism	3	C00022;C00037;C00082	2	C00037;C00082	31	8	0.0645161	0.0127216	1	1	0
hsa00785	Lipoic acid metabolism	6	C06423;C00141;C00022;C00037;C00233;C00322	2	C00141;C00037	44	8	0.0454545	0.024757	1	1	0
hsa04723	Retrograde endocannabinoid signaling	6	C00025;C00219;C00334;C00157;C00350;C00189	2	C00157;C00350	19	8	0.105263	0.0048747	1	1	0
hsa05012	Parkinson disease	2	C00082;C00009	2	C00082;C00009	26	8	0.0769231	0.009045	1	1	0
hsa01232	Nucleotide metabolism	7	C00262;C00294;C00385;C00106;C00064;C00299;C00475	1	C00385	58	4	0.0172414	0.279948	1	0	1
hsa00010	Glycolysis / Gluconeogenesis	2	C00267;C00022	1	C00267	31	4	0.0322581	0.160546	1	0	1
hsa00030	Pentose phosphate pathway	6	C00258;C00204;C00022;C00257;C00198;C00673	1	C00204	36	4	0.0277778	0.184004	1	0	1
hsa00040	Pentose and glucuronate interconversions	7	C00204;C00474;C03033;C00022;C00191;C01904;C00379	1	C00204	58	4	0.0172414	0.279948	1	0	1
hsa00051	Fructose and mannose metabolism	6	C00267;C00247;C00159;C00507;C00424;C01487	1	C00267	55	4	0.0181818	0.267533	1	0	1
hsa00630	Glyoxylate and dicarboxylate metabolism	7	C00258;C00025;C00022;C00064;C00037;C00160;C00158	1	C00037	64	4	0.015625	0.304173	0	1	-1
hsa00640	Propanoate metabolism	6	C05235;C05984;C00099;C00109;C00163;C00424	1	C05984	41	4	0.0243902	0.206831	1	0	1
hsa00190	Oxidative phosphorylation	1	C00009	1	C00009	16	4	0.0625	0.0862257	0	1	-1
hsa00920	Sulfur metabolism	3	C00245;C00979;C00263	1	C00263	33	4	0.030303	0.170006	0	1	-1
hsa00061	Fatty acid biosynthesis	4	C06423;C06424;C01530;C02679	1	C02679	58	4	0.0172414	0.279948	0	1	-1
hsa00120	Primary bile acid biosynthesis	9	C00695;C00245;C17337;C05465;C00037;C01921;C17333;C02528;C05466	1	C00037	47	4	0.0212766	0.233415	0	1	-1
hsa00140	Steroid hormone biosynthesis	4	C04555;C18043;C05490;C11135	1	C18043	99	4	0.010101	0.430633	1	0	1
hsa00590	Arachidonic acid metabolism	3	C00219;C05963;C00157	1	C00157	79	4	0.0126582	0.361362	0	1	-1
hsa00591	Linoleic acid metabolism	4	C14762;C00219;C01595;C00157	1	C00157	28	4	0.0357143	0.146163	0	1	-1
hsa00592	alpha-Linolenic acid metabolism	1	C00157	1	C00157	44	4	0.0227273	0.220232	0	1	-1
hsa00250	Alanine, aspartate and glutamate metabolism	8	C00041;C00025;C00022;C00064;C00049;C00152;C00334;C00158	1	C00152	28	4	0.0357143	0.146163	0	1	-1
hsa00270	Cysteine and methionine metabolism	8	C00041;C02356;C00022;C00109;C00049;C00979;C00263;C03145	1	C00263	67	4	0.0149254	0.315991	0	1	-1
hsa00280	Valine, leucine and isoleucine degradation	5	C00123;C00141;C00233;C00183;C06001	1	C00141	42	4	0.0238095	0.211323	1	0	1
hsa00290	Valine, leucine and isoleucine biosynthesis	7	C00123;C00141;C00022;C00109;C00188;C00233;C00183	1	C00141	23	4	0.0434783	0.121662	1	0	1
hsa00360	Phenylalanine metabolism	4	C00022;C00079;C00082;C04148	1	C00082	49	4	0.0204082	0.242085	1	0	1
hsa00440	Phosphonate and phosphinate metabolism	2	C00022;C00037	1	C00037	56	4	0.0178571	0.271694	0	1	-1
hsa00470	D-Amino acid metabolism	13	C00041;C00025;C00022;C00064;C00037;C00049;C00079;C00047;C00431;C00077;C00188;C00062;C01157	1	C00037	69	4	0.0144928	0.323762	0	1	-1
hsa00480	Glutathione metabolism	4	C01879;C00025;C00037;C00077	1	C00037	38	4	0.0263158	0.193209	0	1	-1
hsa00563	Glycosylphosphatidylinositol (GPI)-anchor biosynthesis	1	C00350	1	C00350	4	4	0.25	0.0222609	1	0	1
hsa00750	Vitamin B6 metabolism	3	C00064;C00250;C00314	1	C00250	29	4	0.0344828	0.150983	0	1	-1
hsa00770	Pantothenate and CoA biosynthesis	6	C00099;C00141;C00022;C00106;C00049;C00183	1	C00141	30	4	0.0333333	0.155778	1	0	1
hsa00860	Porphyrin metabolism	5	C00500;C00025;C00037;C00188;C00430	1	C00037	148	4	0.00675676	0.5712	0	1	-1
hsa00130	Ubiquinone and other terpenoid-quinone biosynthesis	3	C00156;C00082;C05849	1	C00082	71	4	0.0140845	0.331448	1	0	1
hsa00232	Caffeine metabolism	5	C07130;C13747;C07480;C00385;C16366	1	C00385	22	4	0.0454545	0.116682	1	0	1
hsa04080	Neuroactive ligand-receptor interaction	6	C00245;C00099;C00025;C00037;C00049;C00334	1	C00037	53	4	0.0188679	0.259143	0	1	-1
hsa04140	Autophagy - animal	1	C00350	1	C00350	6	4	0.166667	0.0332122	1	0	1
hsa04136	Autophagy - other	1	C00350	1	C00350	3	4	0.333333	0.0167407	1	0	1
hsa04917	Prolactin signaling pathway	1	C00082	1	C00082	11	4	0.0909091	0.0600777	1	0	1
hsa04928	Parathyroid hormone synthesis, secretion and action	1	C00009	1	C00009	10	4	0.1	0.0547626	0	1	-1
hsa04916	Melanogenesis	1	C00082	1	C00082	6	4	0.166667	0.0332122	1	0	1
hsa04977	Vitamin digestion and absorption	2	C00153;C00250	1	C00250	39	4	0.025641	0.197775	0	1	-1
hsa04964	Proximal tubule bicarbonate reclamation	3	C00267;C00025;C00064	1	C00267	17	4	0.0588235	0.0913708	1	0	1
hsa04728	Dopaminergic synapse	1	C00082	1	C00082	12	4	0.0833333	0.0653641	1	0	1
hsa04726	Serotonergic synapse	3	C00219;C00078;C05963	1	C00078	42	4	0.0238095	0.211323	1	0	1
hsa04721	Synaptic vesicle cycle	3	C00025;C00037;C00334	1	C00037	12	4	0.0833333	0.0653641	0	1	-1
hsa05231	Choline metabolism in cancer	4	C00670;C00114;C00157;C04230	1	C00157	11	4	0.0909091	0.0600777	0	1	-1
hsa05167	Kaposi sarcoma-associated herpesvirus infection	1	C00350	1	C00350	5	4	0.2	0.0277514	1	0	1
hsa05130	Pathogenic Escherichia coli infection	1	C00350	1	C00350	3	4	0.333333	0.0167407	1	0	1
hsa05143	African trypanosomiasis	2	C00078;C00328	1	C00078	8	4	0.125	0.0440457	1	0	1
hsa05022	Pathways of neurodegeneration - multiple diseases	3	C00025;C00062;C00009	1	C00009	32	4	0.03125	0.165289	0	1	-1
hsa05030	Cocaine addiction	2	C00025;C00082	1	C00082	7	4	0.142857	0.0386436	1	0	1
hsa05031	Amphetamine addiction	2	C00025;C00082	1	C00082	9	4	0.111111	0.0494186	1	0	1
hsa05034	Alcoholism	2	C00025;C00082	1	C00082	10	4	0.1	0.0547626	1	0	1
