# Supplementary material for: Nontargeted and targeted metabolic profile of metabolic syndrome patients: a study based on Yi and Han populations in Yunnan
Source: Front Endocrinol (Lausanne). 2025 May 14;16:1488099. doi: 10.3389/fendo.2025.1488099 (PMC12116332; doi:10.3389/fendo.2025.1488099)
Supplement: Supplementary file 1 [file DataSheet1.zip › 1488099_SupMaterial/Table S7.XLSX]

## Sheet: HCTRvsHMS
Pathway	Total	Hits	Raw p	-ln(p)	Holm adjust	FDR	Impact	Hits Cpd	Total Cpd
Nitrogen metabolism	39	4	0.0085119	4.7663	0.68095	0.35012	0.00763	L-Tyrosine cpd:C00082; L-Asparagine cpd:C00152; L-Glutamine cpd:C00064; Glycine cpd:C00037	L-Phenylalanine cpd:C00079; L-Tyrosine cpd:C00082; Nitrite cpd:C00088; Formamide cpd:C00488; Ammonia cpd:C00014; Carbamic acid cpd:C01563; Cyanate cpd:C01417; Carbon dioxide cpd:C00011; Hydroxylamine cpd:C00192; L-Tryptophan cpd:C00078; L-threo-3-Methylaspartate cpd:C03618; alpha-Amino acid cpd:C05167; Taurine cpd:C00245; Nitrate cpd:C00244; Ethylnitronate cpd:C18091; Nitroethane cpd:C01837; Nitr…
Glycine, serine and threonine metabolism	48	4	0.017509	4.045	1	0.35012	0.33266	Betaine cpd:C00719; Glycine cpd:C00037; Sarcosine cpd:C00213; L-Homoserine cpd:C00263	Betaine aldehyde cpd:C00576; L-Serine cpd:C00065; Ectoine cpd:C06231; Choline cpd:C00114; N-gamma-Acetyldiaminobutyrate cpd:C06442; L-2,4-Diaminobutanoate cpd:C03283; L-Aspartate-semialdehyde cpd:C00441; 3-Phospho-D-glycerate cpd:C00197; Glyceric acid cpd:C00258; Betaine cpd:C00719; Guanidoacetic acid cpd:C00581; Dimethylglycine cpd:C01026; L-Cystathionine cpd:C02291; Glycine cpd:C00037; L-Aspart…
Pantothenate and CoA biosynthesis	27	3	0.018324	3.9995	1	0.35012	0.14652	Beta-Alanine cpd:C00099; Alpha-ketoisovaleric acid cpd:C00141; Uracil cpd:C00106	Dephospho-CoA cpd:C00882; Coenzyme A cpd:C00010; Apo-[acyl-carrier-protein] cpd:C03688; Pantetheine 4'-phosphate cpd:C01134; Acyl-carrier protein cpd:C00229; Pantetheine cpd:C00831; 4-Phosphopantothenoylcysteine cpd:C04352; D-Pantothenoyl-L-cysteine cpd:C04079; D-4'-Phosphopantothenate cpd:C03492; L-Cysteine cpd:C00097; Pantothenic acid cpd:C00864; Ureidopropionic acid cpd:C02642; Dihydrouracil c…
beta-Alanine metabolism	28	3	0.020221	3.901	1	0.35012	0.28022	Beta-Alanine cpd:C00099; 4-Aminobutyraldehyde cpd:C00555; Uracil cpd:C00106	Beta-Alanyl-CoA cpd:C02335; Acrylyl-CoA cpd:C00894; 3-Hydroxypropionyl-CoA cpd:C05668; Hydroxypropionic acid cpd:C01013; Malonic acid cpd:C00383; Malonyl-CoA cpd:C00083; Malonic semialdehyde cpd:C00222; Beta-Alanine cpd:C00099; beta-Alanyl-L-lysine cpd:C05341; L-Aspartic acid cpd:C00049; N-Acetyl-beta-alanine cpd:C01073; Spermine cpd:C00750; Spermidine cpd:C00315; 4-Aminobutyraldehyde cpd:C00555;…
Arginine and proline metabolism	77	5	0.021882	3.8221	1	0.35012	0.15694	L-Glutamine cpd:C00064; Ornithine cpd:C00077; Citrulline cpd:C00327; 4-Aminobutyraldehyde cpd:C00555; Sarcosine cpd:C00213	L-Glutamic-gamma-semialdehyde cpd:C01165; Pyrroline hydroxycarboxylic acid cpd:C04281; L-Glutamine cpd:C00064; Ammonia cpd:C00014; Carbamoylphosphate cpd:C00169; Ornithine cpd:C00077; L-Aspartic acid cpd:C00049; Citrulline cpd:C00327; Argininosuccinic acid cpd:C03406; L-Arginine cpd:C00062; L-Glutamic acid cpd:C00025; N-Acetyl-L-alanine cpd:C00624; N-Acetyl-L-glutamyl 5-phosphate cpd:C04133; N-Ac…
Pyrimidine metabolism	60	4	0.036451	3.3118	1	0.48601	0.09193	L-Glutamine cpd:C00064; Uridine cpd:C00299; Uracil cpd:C00106; Beta-Alanine cpd:C00099	Uridine 5'-diphosphate cpd:C00015; Thioredoxin cpd:C00342; 3-Oxo-3-ureidopropanoate cpd:C15607; Uridine 5'-monophosphate cpd:C00105; dCTP cpd:C00458; dUMP cpd:C00365; L-Glutamine cpd:C00064; Carbamoylphosphate cpd:C00169; 4,5-Dihydroorotic acid cpd:C00337; Orotidylic acid cpd:C01103; RNA cpd:C00046; Uridine triphosphate cpd:C00075; Cytidine triphosphate cpd:C00063; Uridine cpd:C00299; Dihydrourac…
Cyanoamino acid metabolism	16	2	0.04371	3.1302	1	0.49954	0	L-Asparagine cpd:C00152; Glycine cpd:C00037	alpha-Aminopropiononitrile cpd:C05714; gamma-Amino-gamma-cyanobutanoate cpd:C05715; Hydrogen cyanide cpd:C01326; L-Aspartic acid cpd:C00049; 3-Cyano-L-alanine cpd:C02512; L-Asparagine cpd:C00152; Beta-Aminopropionitrile cpd:C05670; Glycine cpd:C00037; Monocarboxylic acid amide cpd:C03620; Alanine cpd:C01401; DL-Glutamate cpd:C00302; Formamide cpd:C00488; gamma-Glutamyl-beta-cyanoalanine cpd:C0571…
Aminoacyl-tRNA biosynthesis	75	4	0.072174	2.6287	1	0.65724	0	L-Asparagine cpd:C00152; L-Glutamine cpd:C00064; Glycine cpd:C00037; L-Tyrosine cpd:C00082	tRNA(Asn) cpd:C01637; L-Asparagine cpd:C00152; tRNA(His) cpd:C01643; L-Histidine cpd:C00135; tRNA(Phe) cpd:C01648; L-Phenylalanine cpd:C00079; L-Arginine cpd:C00062; tRNA(Arg) cpd:C01636; tRNA(Gln) cpd:C01640; L-Glutamine cpd:C00064; tRNA(Cys) cpd:C01639; L-Cysteine cpd:C00097; tRNA(Gly) cpd:C01642; Glycine cpd:C00037; tRNA(Asp) cpd:C01638; L-Aspartic acid cpd:C00049; tRNA(Ser) cpd:C01650; L-Seri…
Lysine degradation	47	3	0.075708	2.5809	1	0.65724	0.02672	Oxoadipic acid cpd:C00322; (3S,5S)-3,5-Diaminohexanoate cpd:C01186; Glycine cpd:C00037	D-Lysine cpd:C00739; 2,5-Diaminohexanoate cpd:C05161; L-Lysine cpd:C00047; delta1-Piperideine-2-carboxylate cpd:C04092; Saccharopine cpd:C00449; 4-Trimethylammoniobutanoic acid cpd:C01181; 4-Trimethylammoniobutanal cpd:C01149; N6,N6,N6-Trimethyl-L-lysine cpd:C03793; Protein N6,N6,N6-trimethyl-L-lysine cpd:C05546; Protein N6-methyl-L-lysine cpd:C05544; Protein lysine cpd:C02188; 5-Hydroxylysine cp…
Thiamine metabolism	24	2	0.09037	2.4038	1	0.65724	0	L-Tyrosine cpd:C00082; Glycine cpd:C00037	L-Tyrosine cpd:C00082; Iminoglycine cpd:C15809; C15815 cpd:C15815; 1-Deoxy-D-xylulose 5-phosphate cpd:C11437; Glycine cpd:C00037; C15814 cpd:C15814; [Enzyme]-S-sulfanylcysteine cpd:C15812; C15813 cpd:C15813; [Enzyme]-cysteine cpd:C15811; L-Cysteine cpd:C00097; C15810 cpd:C15810; 5-Aminoimidazole ribonucleotide cpd:C03373; Thiamine cpd:C00378; Thiamine monophosphate cpd:C01081; Thiamin triphosphat…
Alanine, aspartate and glutamate metabolism	24	2	0.09037	2.4038	1	0.65724	0.25261	L-Asparagine cpd:C00152; L-Glutamine cpd:C00064	N-Acetyl-L-aspartic acid cpd:C01042; 2-Oxosuccinamate cpd:C02362; L-Aspartic acid cpd:C00049; L-Asparagine cpd:C00152; D-Aspartic acid cpd:C00402; Argininosuccinic acid cpd:C03406; Adenylsuccinic acid cpd:C03794; L-Alanine cpd:C00041; Pyruvic acid cpd:C00022; Ureidosuccinic acid cpd:C00438; Succinic acid semialdehyde cpd:C00232; Oxoglutaric acid cpd:C00026; L-Glutamine cpd:C00064; L-Glutamic acid…
Valine, leucine and isoleucine biosynthesis	27	2	0.11046	2.2031	1	0.73642	0.11394	Alpha-ketoisovaleric acid cpd:C00141; 4-Methyl-2-oxopentanoate cpd:C00233	(R)-2-Methylmalate cpd:C02612; Pyruvic acid cpd:C00022; Acetyl-CoA cpd:C00024; Citraconic acid cpd:C02226; D-erythro-3-Methylmalate cpd:C06032; L-Threonine cpd:C00188; 3-Methyl-2-oxovaleric acid cpd:C00671; L-Leucine cpd:C00123; (R) 2,3-Dihydroxy-3-methylvalerate cpd:C06007; 2-Isopropylmalic acid cpd:C02504; 3-Isopropylmalate cpd:C04411; Alpha-ketoisovaleric acid cpd:C00141; L-Valine cpd:C00183; …
Lysine biosynthesis	32	2	0.14619	1.9229	1	0.89943	0.05875	L-Homoserine cpd:C00263; Oxoadipic acid cpd:C00322	Diaminopimelic acid cpd:C00666; N-Alpha-ccetyllysine cpd:C12989; N2-Acetyl-L-aminoadipate semialdehyde cpd:C12988; N2-Acetyl-L-aminoadipyl-delta-phosphate cpd:C12987; N2-Acetyl-L-aminoadipate cpd:C12986; Aminoadipic acid cpd:C00956; Oxaloglutarate cpd:C05533; UDP-N-acetylmuramoyl-L-alanyl-D-gamma-glutamyl-meso-2,6-diaminopimelate cpd:C04877; L-Aspartic acid cpd:C00049; L-Aspartyl-4-phosphate cpd:…
D-Arginine and D-ornithine metabolism	8	1	0.15767	1.8473	1	0.89943	0	Ornithine cpd:C00077	(2R,4S)-2,4-Diaminopentanoate cpd:C03943; D-Ornithine cpd:C00515; D-Arginine cpd:C00792; L-Arginine cpd:C00062; 2-Amino-4-oxopentanoic acid cpd:C03341; 5-Amino-2-oxopentanoic acid cpd:C01110; Ornithine cpd:C00077; 5-Guanidino-2-oxopentanoate cpd:C03771
Propanoate metabolism	35	2	0.16864	1.78	1	0.89943	0.085	Beta-Alanine cpd:C00099; 2-Hydroxybutyric acid cpd:C05984	Propanoyl phosphate cpd:C02876; 2-Ketobutyric acid cpd:C00109; Propionic acid cpd:C00163; 2-Methylcitrate cpd:C02225; cis-2-Methylaconitate cpd:C04225; (S)-Methylmalonic acid semialdehyde cpd:C06002; Methylmalonic acid cpd:C02170; Methylmalonyl-CoA cpd:C00683; Propionyl-CoA cpd:C00100; Propinol adenylate cpd:C05983; R-Methylmalonyl-CoA cpd:C01213; Succinic acid cpd:C00042; Methylisocitric acid cp…
Glutathione metabolism	38	2	0.19165	1.6521	1	0.90555	0	Glycine cpd:C00037; Ornithine cpd:C00077	Gamma-Glutamylcysteine cpd:C00669; R-S-Cysteinylglycine cpd:C05729; R-S-Glutathione cpd:C02320; Glutathione cpd:C00051; Oxidized glutathione cpd:C00127; NADP cpd:C00006; NADPH cpd:C00005; Glycine cpd:C00037; L-Cysteine cpd:C00097; L-Glutamic acid cpd:C00025; Cysteinylglycine cpd:C01419; Pyroglutamic acid cpd:C01879; L-Amino acid cpd:C00151; 5-L-Glutamyl-L-alanine cpd:C03740; S-Substituted L-cyste…
Valine, leucine and isoleucine degradation	40	2	0.20723	1.5739	1	0.90555	0.05867	Alpha-ketoisovaleric acid cpd:C00141; 4-Methyl-2-oxopentanoate cpd:C00233	Enzyme N6-(lipoyl)lysine cpd:C15972; 2-Methyl-1-hydroxybutyl-ThPP cpd:C15978; Enzyme N6-(dihydrolipoyl)lysine cpd:C15973; 2-Methyl-1-hydroxypropyl-ThPP cpd:C15976; 3-Methyl-1-hydroxybutyl-ThPP cpd:C15974; Acetyl-CoA cpd:C00024; Beta-Leucine cpd:C02486; L-Leucine cpd:C00123; Acetoacetyl-CoA cpd:C00332; Acetoacetic acid cpd:C00164; 3-Hydroxy-3-methylglutaryl-CoA cpd:C00356; 3-Methylcrotonyl-CoA cpd…
D-Glutamine and D-glutamate metabolism	11	1	0.21028	1.5593	1	0.90555	0.02674	L-Glutamine cpd:C00064	D-Glutamyl-peptide cpd:C02671; D-Glutamine cpd:C00819; UDP-N-acetylmuraminate cpd:C01050; D-Glutamic acid cpd:C00217; UDP-N-acetylmuramoyl-L-alanine cpd:C01212; L-Glutamic acid cpd:C00025; L-Glutamine cpd:C00064; 5-D-Glutamyl-D-glutamyl-peptide cpd:C03933; UDP-N-acetylmuramoyl-L-alanyl-D-glutamate cpd:C00692; Pyrrolidonecarboxylic acid cpd:C02237; Oxoglutaric acid cpd:C00026
Galactose metabolism	41	2	0.21507	1.5368	1	0.90555	0.03599	Alpha-D-Glucose cpd:C00267; D-Tagatose cpd:C00795	Galactitol 1-phosphate cpd:C06311; Galactitol cpd:C01697; Stachyose cpd:C01613; D-Tagatose 6-phosphate cpd:C01097; D-Tagatose 1,6-bisphosphate cpd:C03785; 2-Dehydro-3-deoxy-D-galactonate 6-phosphate cpd:C01286; Lactose 6-phosphate cpd:C05396; D-Gal alpha 1->6D-Gal alpha 1->6D-Glucose cpd:C05404; Raffinose cpd:C00492; Sucrose cpd:C00089; Melibiose cpd:C05402; Alpha-Lactose cpd:C00243; D-Galactose …
Tryptophan metabolism	79	3	0.23339	1.4551	1	0.91662	0.0748	Oxoadipic acid cpd:C00322; Indoleacetic acid cpd:C00954; Indolelactic acid cpd:C02043	L-Tryptophan cpd:C00078; Indoleacrylic acid cpd:C00331; 5-Hydroxy-L-tryptophan cpd:C00643; Melatonin cpd:C01598; N-Acetylserotonin cpd:C00978; Serotonin cpd:C00780; 5-Hydroxyindoleacetic acid cpd:C05635; 5-Hydroxykynurenamine cpd:C05638; 5-Hydroxykynurenine cpd:C05651; Indole cpd:C00463; N-Acetylindoxyl cpd:C02298; L-Formylkynurenine cpd:C02700; 2,3-Dihydroxyindole cpd:C02775; 2-Aminobenzoic acid…
Phenylalanine metabolism	45	2	0.24668	1.3997	1	0.91662	0.04746	Benzoic acid cpd:C00180; L-Tyrosine cpd:C00082	4-Hydroxy-2-oxopentanoate cpd:C03589; L-Phenylalanine cpd:C00079; Phenylacetaldehyde cpd:C00601; Phenylacetic acid cpd:C07086; Phenylacetyl-CoA cpd:C00582; 2-Hydroxy-2,4-pentadienoate cpd:C00596; 2-Hydroxy-6-oxonona-2,4-diene-1,9-dioate cpd:C04479; 2-Hydroxy-6-ketononatrienedioate cpd:C12624; 3-(2,3-Dihydroxyphenyl)propanoate cpd:C04044; trans-2,3-Dihydroxycinnamate cpd:C12623; m-Coumaric acid cp…
Primary bile acid biosynthesis	47	2	0.26258	1.3372	1	0.91662	0.01846	Glycine cpd:C00037; 3 beta-Hydroxy-5-cholestenoate cpd:C17333	Cholesterol cpd:C00187; Cholest-5-ene-3beta,26-diol cpd:C15610; 25-Hydroxycholesterol cpd:C15519; 7 alpha,26-Dihydroxy-4-cholesten-3-one cpd:C17336; 4-Cholesten-7alpha,12alpha-diol-3-one cpd:C17339; 7a-Hydroxy-cholestene-3-one cpd:C05455; 7a,12a-Dihydroxy-5b-cholestan-3-one cpd:C05453; 5-b-Cholestane-3a ,7a ,12a-triol cpd:C05454; (25R)-3alpha,7alpha,12alpha-Trihydroxy-5beta-cholestan-26-oyl-CoA c…
Fructose and mannose metabolism	48	2	0.27053	1.3074	1	0.91662	0.02973	Alpha-D-Glucose cpd:C00267; Rhamnose cpd:C00507	GDP-D-Rhamnose cpd:C03117; D-Fructose cpd:C00095; L-Sorbose cpd:C00247; Sorbitol cpd:C00794; Alpha-D-Glucose cpd:C00267; Levan cpd:C01355; D-Mannose cpd:C00159; Mannitol cpd:C00392; Beta-D-Fructose 2-phosphate cpd:C03267; Mannitol 1-phosphate cpd:C00644; D-Fructose 2,6-bisphosphate cpd:C00665; 1,4-b-D-Mannan cpd:C02492; Beta-D-Fructose 6-phosphate cpd:C05345; Mannose 6-phosphate cpd:C00275; Guano…
Fatty acid biosynthesis	49	2	0.27849	1.2784	1	0.91662	0	Myristic acid cpd:C06424; Caprylic acid cpd:C06423	trans-Hexadec-2-enoyl-[acp] cpd:C05763; trans-Tetradec-2-enoyl-[acp] cpd:C05760; trans-Dodec-2-enoyl-[acp] cpd:C05758; trans-Dec-2-enoyl-[acp] cpd:C05754; trans-Oct-2-enoyl-[acp] cpd:C05751; trans-Hex-2-enoyl-[acp] cpd:C05748; But-2-enoyl-[acyl-carrier protein] cpd:C04246; Tetradecanoyl-[acp] cpd:C05761; Dodecanoyl-[acyl-carrier protein] cpd:C05223; Hexadecenoyl-[acyl-carrier protein] cpd:C16520;…
Starch and sucrose metabolism	50	2	0.28644	1.2502	1	0.91662	0.03116	Alpha-D-Glucose cpd:C00267; Isomaltose cpd:C00252	1,4-beta-D-Glucan cpd:C00760; Cellobiose cpd:C00185; beta-D-Fructose cpd:C02336; Trehalose 6-phosphate cpd:C00689; 1,4-beta-D-Xylan cpd:C02352; Sucrose-6-phosphate cpd:C16688; Sucrose cpd:C00089; D-Glucoside cpd:C01798; 1,3-beta-D-Glucan cpd:C00965; UDP-D-Xylose cpd:C00190; Sucrose 6-phosphate cpd:C02591; GDP-glucose cpd:C00394; Uridine diphosphate glucuronic acid cpd:C00167; Uridine diphosphate …
Sulfur metabolism	18	1	0.32082	1.1369	1	0.98714	0.0378	L-Homoserine cpd:C00263	O-Acetylserine cpd:C00979; Hydrogen sulfide cpd:C00283; Sulfite cpd:C00094; L-Homoserine cpd:C00263; Phosphoadenosine phosphosulfate cpd:C00053; O-Succinyl-L-homoserine cpd:C01118; Adenosine phosphosulfate cpd:C00224; Thiosulfate cpd:C00320; Sulfate cpd:C00059; Trithionate cpd:C01861; L-Serine cpd:C00065; Allocystathionine cpd:C00542; Sulfide cpd:C00087; Acetic acid cpd:C00033; L-Cysteine cpd:C00…
Phenylalanine, tyrosine and tryptophan biosynthesis	27	1	0.44089	0.81896	1	1	0.00738	L-Tyrosine cpd:C00082	Shikimic acid cpd:C00493; Quinate cpd:C00296; 5-O-(1-Carboxyvinyl)-3-phosphoshikimate cpd:C01269; Indoleglycerol phosphate cpd:C03506; Indole cpd:C00463; 1-(2-Carboxyphenylamino)-1-deoxy-D-ribulose 5-phosphate cpd:C01302; N-(5-Phospho-D-ribosyl)anthranilate cpd:C04302; Chorismate cpd:C00251; Prephenate cpd:C00254; Phenylpyruvic acid cpd:C00166; L-Phenylalanine cpd:C00079; L-Arogenate cpd:C00826; …
Tyrosine metabolism	76	2	0.48357	0.72656	1	1	0.05404	L-Tyrosine cpd:C00082; 5,6-Dihydroxyindole cpd:C05578	L-Dopachrome cpd:C01693; Normetanephrine cpd:C05589; 3-Methoxy-4-hydroxyphenylglycolaldehyde cpd:C05583; Norepinephrine cpd:C00547; Epinephrine cpd:C00788; 3,4-Dihydroxymandelate cpd:C05580; 3,4-Dihydroxymandelaldehyde cpd:C05577; 3,4-Dihydroxyphenylglycol cpd:C05576; Metanephrine cpd:C05588; Dopamine cpd:C03758; 3,4-Dihydroxyphenylacetaldehyde cpd:C04043; 3,4-Dihydroxybenzeneacetic acid cpd:C011…
Glycolysis or Gluconeogenesis	31	1	0.48732	0.71883	1	1	0.01094	Alpha-D-Glucose cpd:C00267	Acetaldehyde cpd:C00084; Acetyl-CoA cpd:C00024; 2-(a-Hydroxyethyl)thiamine diphosphate cpd:C05125; Ethanol cpd:C00469; Pyruvic acid cpd:C00022; Thiamine pyrophosphate cpd:C00068; Enzyme N6-(lipoyl)lysine cpd:C15972; Enzyme N6-(dihydrolipoyl)lysine cpd:C15973; L-Lactic acid cpd:C00186; Phosphoenolpyruvic acid cpd:C00074; 2-Phospho-D-glyceric acid cpd:C00631; D-Glyceraldehyde 3-phosphate cpd:C00118…
Vitamin B6 metabolism	32	1	0.49833	0.6965	1	1	0.07811	Pyridoxal cpd:C00250	D-Glyceraldehyde 3-phosphate cpd:C00118; D-Ribulose 5-phosphate cpd:C00199; Pyridoxamine cpd:C00534; 3-Amino-2-oxopropyl phosphate cpd:C11638; O-Phospho-4-hydroxy-L-threonine cpd:C06055; 4-Phospho-D-erythronate cpd:C03393; D-Erythrose 4-phosphate cpd:C00279; 3-Hydroxy-4-hydroxymethyl-2-methylpyridine-5-carboxylate cpd:C04773; Pyridoxine cpd:C00314; Pyridoxamine 5'-phosphate cpd:C00647; Oxoglutari…
Pentose phosphate pathway	32	1	0.49833	0.6965	1	1	0.09799	2-Dehydro-3-deoxy-D-gluconate cpd:C00204	Ribose 1,5-bisphosphate cpd:C01151; Glucose 6-phosphate cpd:C00668; 2-Keto-3-deoxy-6-phosphogluconic acid cpd:C04442; Deoxyribose cpd:C01801; Deoxyribose 1-phosphate cpd:C00672; Deoxyribose 5-phosphate cpd:C00673; D-Ribulose 5-phosphate cpd:C00117; alpha-D-Ribose 1-phosphate cpd:C00620; D-Ribose cpd:C00121; Sedoheptulose 7-phosphate cpd:C05382; D-Glyceraldehyde 3-phosphate cpd:C00118; D-Ribulose …
Methane metabolism	34	1	0.51965	0.65461	1	1	0	Glycine cpd:C00037	5,10-Methylenetetrahydromethanopterin cpd:C04377; Formaldehyde cpd:C00067; 5,6,7,8-Tetrahydromethanopterin cpd:C01217; 5-Formyl-5,6,7,8-tetrahydromethanopterin cpd:C01274; Methanofuran cpd:C00862; 5,10-Methenyltetrahydromethanopterin cpd:C04330; S-Formylglutathione cpd:C01031; 5,10-Methylene-THF cpd:C00143; Glycine cpd:C00037; H+ cpd:C00080; Hydrogen cpd:C00282; Carbon dioxide cpd:C00011; Formic …
Ubiquinone and other terpenoid-quinone biosynthesis	36	1	0.54008	0.61604	1	1	0	L-Tyrosine cpd:C00082	2-Succinyl-5-enolpyruvyl-6-hydroxy-3-cyclohexene-1-carboxylate cpd:C16519; 2-Succinylbenzoyl-CoA cpd:C03160; 2-Succinylbenzoate cpd:C02730; (1R,6R)-6-Hydroxy-2-succinylcyclohexa-2,4-diene-1-carboxylate cpd:C05817; Isochorismate cpd:C00885; 4-Hydroxybenzoic acid cpd:C00156; Chorismate cpd:C00251; Spirodilactone cpd:C06986; 1,4-Dihydroxy-6-naphthoate cpd:C17018; Futalosine cpd:C16999; de-Hypoxanthi…
Drug metabolism - cytochrome P450	86	2	0.55067	0.59662	1	1	0.0044	Valproic acid cpd:C07185; 5-Hydroxyvalproic acid cpd:C16650	N-Desmethyltamoxifen cpd:C16546; Tamoxifen cpd:C07108; Hydroxytamoxifen cpd:C05011; Lidocaine cpd:C07073; N-Acetyl-O-demethylpuromycin-5'-phosphate cpd:C07030; Monoethylglycinexylidide cpd:C16561; 3-Hydroxylidocaine cpd:C16560; 2,6-Dimethylaniline cpd:C11004; Glycinexylidide cpd:C16569; 4-Hydroxycyclophosphamide cpd:C07643; Ifosfamide cpd:C07047; Cyclophosphamide anhydrous cpd:C07888; Aldophospha…
Purine metabolism	92	2	0.588	0.53103	1	1	0	L-Glutamine cpd:C00064; Glycine cpd:C00037	Guanosine diphosphate cpd:C00035; Xanthine cpd:C00385; Ureidoglycine cpd:C02091; Allantoic acid cpd:C00499; (S)-Ureidoglycolic acid cpd:C00603; Carbamoylphosphate cpd:C00169; D-Ribulose 5-phosphate cpd:C00117; Phosphoribosyl pyrophosphate cpd:C00119; L-Glutamine cpd:C00064; 5-Phosphoribosylamine cpd:C03090; Glycineamideribotide cpd:C03838; Phosphoribosylformylglycineamidine cpd:C04640; AICAR cpd:…
Glyoxylate and dicarboxylate metabolism	50	1	0.66107	0.41389	1	1	0.00686	Glycolic acid cpd:C00160	Hydroxypyruvic acid cpd:C00168; cis-Aconitic acid cpd:C00417; Glyoxylic acid cpd:C00048; Oxoglutaric acid cpd:C00026; Pentanoyl-CoA cpd:C00888; Butanoyl-CoA cpd:C00136; 3-Oxalomalate cpd:C01990; 4-Hydroxy-2-oxoglutaric acid cpd:C01127; Isocitric acid cpd:C00311; N-Formyl-L-glutamic acid cpd:C01045; N,N-Dimethylformamide cpd:C03134; Formamide cpd:C00488; N-Formyl-L-methionine cpd:C03145; N-Formyl-…
Pentose and glucuronate interconversions	53	1	0.68261	0.38183	1	1	0.05922	2-Dehydro-3-deoxy-D-gluconate cpd:C00204	Pectic acid cpd:C00470; 3-Dehydro-L-gulonate 6-phosphate cpd:C14899; 3-Dehydro-L-gulonate cpd:C00618; 3-Methoxy-4-hydroxyphenylglycol glucuronide cpd:C03033; D-arabino-Hex-3-ulose 6-phosphate cpd:C06019; D-Ribulose 5-phosphate cpd:C00199; L-Arabinose cpd:C00259; L-Arabitol cpd:C00532; L-Ribulose cpd:C00508; Ribitol cpd:C00474; D-Ribulose cpd:C00309; L-Ribulose 5-phosphate cpd:C01101; D-Ribitol 5-…
Cysteine and methionine metabolism	56	1	0.7028	0.35268	1	1	0.02363	L-Homoserine cpd:C00263	O-Succinyl-L-homoserine cpd:C01118; 1-Aminocyclopropane-1-carboxylate cpd:C01234; S-Adenosylmethionine cpd:C00019; 2-Oxo-4-methylthiobutanoic acid cpd:C01180; 2-Hydroxy-3-keto-5-methylthiopentenyl-1-phosphate cpd:C15651; 1,2-Dihydroxy-3-keto-5-methylthiopentene cpd:C15606; 2,3-Diketo-5-methylthiopentyl-1-phosphate cpd:C15650; 5-Methylthioribulose 1-phosphate cpd:C04582; 5-Methylthioribose 1-phosp…
Amino sugar and nucleotide sugar metabolism	88	1	0.85338	0.15855	1	1	0	Alpha-D-Glucose cpd:C00267	UDP-4-dehydro-6-deoxy-D-glucose cpd:C04089; UDP-4-keto-rhamnose cpd:C17328; Uridine diphosphate glucose cpd:C00029; D-Glucuronic acid cpd:C00191; D-Glucuronic acid 1-phosphate cpd:C05385; 1-Phospho-alpha-D-galacturonate cpd:C04037; Uridine diphosphate glucuronic acid cpd:C00167; N-Acetyl-D-glucosamine cpd:C00140; N-Acetyl-D-Glucosamine 6-Phosphate cpd:C00357; N-Acetyl-alpha-D-glucosamine 1-phosph…
Steroid hormone biosynthesis	99	1	0.88525	0.12188	1	1	0	Cholesterol sulfate cpd:C18043	Cortisol cpd:C00735; 19-Oxoandrost-4-ene-3,17-dione cpd:C05297; Aldosterone cpd:C01780; 18-Hydroxycorticosterone cpd:C01124; 11-Dehydrocorticosterone cpd:C05490; 19-Hydroxyandrost-4-ene-3,17-dione cpd:C05290; 19-Hydroxytestosterone cpd:C05294; 19-Oxotestosterone cpd:C05295; Cholesterol cpd:C00187; 20a,22b-Dihydroxycholesterol cpd:C05501; 20 alpha-Hydroxycholesterol cpd:C05500; 17a,20a-Dihydroxych…
Porphyrin and chlorophyll metabolism	104	1	0.89739	0.10826	1	1	0	Glycine cpd:C00037	Adenosyl cobinamide cpd:C06508; Cobinamide cpd:C05774; Cobalt-precorrin 7 cpd:C16244; Cobalt-precorrin 5B cpd:C16243; Cobalt-precorrin 5A cpd:C16242; Heme O cpd:C15672; Heme cpd:C00032; Glycine cpd:C00037; Divinylprotochlorophyllide cpd:C11831; Coproporphyrin III cpd:C03263; O-Phosphothreonine cpd:C12147; D-1-Aminopropan-2-ol O-phosphate cpd:C04122; Adenosyl cobyrinate hexaamide cpd:C06507; Chlor…

## Sheet: YCTRvsYMS
Pathway	Total	Hits	Raw p	-ln(p)	Holm adjust	FDR	Impact	Hits Cpd	Total Cpd
Nitrogen metabolism	39	4	0.0019252	6.2527	0.15402	0.15402	0.00763	L-Tyrosine cpd:C00082; L-Tryptophan cpd:C00078; L-Asparagine cpd:C00152; Glycine cpd:C00037	L-Phenylalanine cpd:C00079; L-Tyrosine cpd:C00082; Nitrite cpd:C00088; Formamide cpd:C00488; Ammonia cpd:C00014; Carbamic acid cpd:C01563; Cyanate cpd:C01417; Carbon dioxide cpd:C00011; Hydroxylamine cpd:C00192; L-Tryptophan cpd:C00078; L-threo-3-Methylaspartate cpd:C03618; alpha-Amino acid cpd:C05167; Taurine cpd:C00245; Nitrate cpd:C00244; Ethylnitronate cpd:C18091; Nitroethane cpd:C01837; Nitr…
Glycine, serine and threonine metabolism	48	4	0.0041626	5.4816	0.32884	0.1665	0.28293	Betaine cpd:C00719; Glycine cpd:C00037; L-Homoserine cpd:C00263; L-Tryptophan cpd:C00078	Betaine aldehyde cpd:C00576; L-Serine cpd:C00065; Ectoine cpd:C06231; Choline cpd:C00114; N-gamma-Acetyldiaminobutyrate cpd:C06442; L-2,4-Diaminobutanoate cpd:C03283; L-Aspartate-semialdehyde cpd:C00441; 3-Phospho-D-glycerate cpd:C00197; Glyceric acid cpd:C00258; Betaine cpd:C00719; Guanidoacetic acid cpd:C00581; Dimethylglycine cpd:C01026; L-Cystathionine cpd:C02291; Glycine cpd:C00037; L-Aspart…
Aminoacyl-tRNA biosynthesis	75	4	0.019865	3.9188	1	0.41072	0	L-Asparagine cpd:C00152; Glycine cpd:C00037; L-Tryptophan cpd:C00078; L-Tyrosine cpd:C00082	tRNA(Asn) cpd:C01637; L-Asparagine cpd:C00152; tRNA(His) cpd:C01643; L-Histidine cpd:C00135; tRNA(Phe) cpd:C01648; L-Phenylalanine cpd:C00079; L-Arginine cpd:C00062; tRNA(Arg) cpd:C01636; tRNA(Gln) cpd:C01640; L-Glutamine cpd:C00064; tRNA(Cys) cpd:C01639; L-Cysteine cpd:C00097; tRNA(Gly) cpd:C01642; Glycine cpd:C00037; tRNA(Asp) cpd:C01638; L-Aspartic acid cpd:C00049; tRNA(Ser) cpd:C01650; L-Seri…
Cyanoamino acid metabolism	16	2	0.020536	3.8856	1	0.41072	0	L-Asparagine cpd:C00152; Glycine cpd:C00037	alpha-Aminopropiononitrile cpd:C05714; gamma-Amino-gamma-cyanobutanoate cpd:C05715; Hydrogen cyanide cpd:C01326; L-Aspartic acid cpd:C00049; 3-Cyano-L-alanine cpd:C02512; L-Asparagine cpd:C00152; Beta-Aminopropionitrile cpd:C05670; Glycine cpd:C00037; Monocarboxylic acid amide cpd:C03620; Alanine cpd:C01401; DL-Glutamate cpd:C00302; Formamide cpd:C00488; gamma-Glutamyl-beta-cyanoalanine cpd:C0571…
Thiamine metabolism	24	2	0.04403	3.1229	1	0.70448	0	L-Tyrosine cpd:C00082; Glycine cpd:C00037	L-Tyrosine cpd:C00082; Iminoglycine cpd:C15809; C15815 cpd:C15815; 1-Deoxy-D-xylulose 5-phosphate cpd:C11437; Glycine cpd:C00037; C15814 cpd:C15814; [Enzyme]-S-sulfanylcysteine cpd:C15812; C15813 cpd:C15813; [Enzyme]-cysteine cpd:C15811; L-Cysteine cpd:C00097; C15810 cpd:C15810; 5-Aminoimidazole ribonucleotide cpd:C03373; Thiamine cpd:C00378; Thiamine monophosphate cpd:C01081; Thiamin triphosphat…
Phenylalanine, tyrosine and tryptophan biosynthesis	27	2	0.054546	2.9087	1	0.72728	0.00738	L-Tyrosine cpd:C00082; L-Tryptophan cpd:C00078	Shikimic acid cpd:C00493; Quinate cpd:C00296; 5-O-(1-Carboxyvinyl)-3-phosphoshikimate cpd:C01269; Indoleglycerol phosphate cpd:C03506; Indole cpd:C00463; 1-(2-Carboxyphenylamino)-1-deoxy-D-ribulose 5-phosphate cpd:C01302; N-(5-Phospho-D-ribosyl)anthranilate cpd:C04302; Chorismate cpd:C00251; Prephenate cpd:C00254; Phenylpyruvic acid cpd:C00166; L-Phenylalanine cpd:C00079; L-Arogenate cpd:C00826; …
Galactose metabolism	41	2	0.11287	2.1815	1	1	0.03599	Alpha-D-Glucose cpd:C00267; D-Tagatose cpd:C00795	Galactitol 1-phosphate cpd:C06311; Galactitol cpd:C01697; Stachyose cpd:C01613; D-Tagatose 6-phosphate cpd:C01097; D-Tagatose 1,6-bisphosphate cpd:C03785; 2-Dehydro-3-deoxy-D-galactonate 6-phosphate cpd:C01286; Lactose 6-phosphate cpd:C05396; D-Gal alpha 1->6D-Gal alpha 1->6D-Glucose cpd:C05404; Raffinose cpd:C00492; Sucrose cpd:C00089; Melibiose cpd:C05402; Alpha-Lactose cpd:C00243; D-Galactose …
Lysine degradation	47	2	0.14132	1.9567	1	1	0.01462	(3S,5S)-3,5-Diaminohexanoate cpd:C01186; Glycine cpd:C00037	D-Lysine cpd:C00739; 2,5-Diaminohexanoate cpd:C05161; L-Lysine cpd:C00047; delta1-Piperideine-2-carboxylate cpd:C04092; Saccharopine cpd:C00449; 4-Trimethylammoniobutanoic acid cpd:C01181; 4-Trimethylammoniobutanal cpd:C01149; N6,N6,N6-Trimethyl-L-lysine cpd:C03793; Protein N6,N6,N6-trimethyl-L-lysine cpd:C05546; Protein N6-methyl-L-lysine cpd:C05544; Protein lysine cpd:C02188; 5-Hydroxylysine cp…
Sulfur metabolism	18	1	0.22662	1.4845	1	1	0.0378	L-Homoserine cpd:C00263	O-Acetylserine cpd:C00979; Hydrogen sulfide cpd:C00283; Sulfite cpd:C00094; L-Homoserine cpd:C00263; Phosphoadenosine phosphosulfate cpd:C00053; O-Succinyl-L-homoserine cpd:C01118; Adenosine phosphosulfate cpd:C00224; Thiosulfate cpd:C00320; Sulfate cpd:C00059; Trithionate cpd:C01861; L-Serine cpd:C00065; Allocystathionine cpd:C00542; Sulfide cpd:C00087; Acetic acid cpd:C00033; L-Cysteine cpd:C00…
Caffeine metabolism	21	1	0.25919	1.3502	1	1	0.0305	Xanthine cpd:C00385	Paraxanthine cpd:C13747; 1-Methylxanthine cpd:C16358; Theophylline cpd:C07130; 1,3,7-Trimethyluric acid cpd:C16361; Caffeine cpd:C07481; 3-Methylxanthine cpd:C16357; Theobromine cpd:C07480; 7-Methylxanthine cpd:C16353; 7-Methylxanthosine cpd:C16352; Xanthosine cpd:C01762; 5-Acetylamino-6-formylamino-3-methyluracil cpd:C16365; 3,6,8-Trimethylallantoin cpd:C16362; 1-Methyluric acid cpd:C16359; Xant…
Alanine, aspartate and glutamate metabolism	24	1	0.29042	1.2364	1	1	0.04558	L-Asparagine cpd:C00152	N-Acetyl-L-aspartic acid cpd:C01042; 2-Oxosuccinamate cpd:C02362; L-Aspartic acid cpd:C00049; L-Asparagine cpd:C00152; D-Aspartic acid cpd:C00402; Argininosuccinic acid cpd:C03406; Adenylsuccinic acid cpd:C03794; L-Alanine cpd:C00041; Pyruvic acid cpd:C00022; Ureidosuccinic acid cpd:C00438; Succinic acid semialdehyde cpd:C00232; Oxoglutaric acid cpd:C00026; L-Glutamine cpd:C00064; L-Glutamic acid…
Tyrosine metabolism	76	2	0.29178	1.2317	1	1	0.05404	L-Tyrosine cpd:C00082; 5,6-Dihydroxyindole cpd:C05578	L-Dopachrome cpd:C01693; Normetanephrine cpd:C05589; 3-Methoxy-4-hydroxyphenylglycolaldehyde cpd:C05583; Norepinephrine cpd:C00547; Epinephrine cpd:C00788; 3,4-Dihydroxymandelate cpd:C05580; 3,4-Dihydroxymandelaldehyde cpd:C05577; 3,4-Dihydroxyphenylglycol cpd:C05576; Metanephrine cpd:C05588; Dopamine cpd:C03758; 3,4-Dihydroxyphenylacetaldehyde cpd:C04043; 3,4-Dihydroxybenzeneacetic acid cpd:C011…
Tryptophan metabolism	79	2	0.30769	1.1787	1	1	0.15633	L-Tryptophan cpd:C00078; Indoleacetic acid cpd:C00954	L-Tryptophan cpd:C00078; Indoleacrylic acid cpd:C00331; 5-Hydroxy-L-tryptophan cpd:C00643; Melatonin cpd:C01598; N-Acetylserotonin cpd:C00978; Serotonin cpd:C00780; 5-Hydroxyindoleacetic acid cpd:C05635; 5-Hydroxykynurenamine cpd:C05638; 5-Hydroxykynurenine cpd:C05651; Indole cpd:C00463; N-Acetylindoxyl cpd:C02298; L-Formylkynurenine cpd:C02700; 2,3-Dihydroxyindole cpd:C02775; 2-Aminobenzoic acid…
Pantothenate and CoA biosynthesis	27	1	0.32037	1.1383	1	1	0.07366	Alpha-ketoisovaleric acid cpd:C00141	Dephospho-CoA cpd:C00882; Coenzyme A cpd:C00010; Apo-[acyl-carrier-protein] cpd:C03688; Pantetheine 4'-phosphate cpd:C01134; Acyl-carrier protein cpd:C00229; Pantetheine cpd:C00831; 4-Phosphopantothenoylcysteine cpd:C04352; D-Pantothenoyl-L-cysteine cpd:C04079; D-4'-Phosphopantothenate cpd:C03492; L-Cysteine cpd:C00097; Pantothenic acid cpd:C00864; Ureidopropionic acid cpd:C02642; Dihydrouracil c…
Valine, leucine and isoleucine biosynthesis	27	1	0.32037	1.1383	1	1	0.0885	Alpha-ketoisovaleric acid cpd:C00141	(R)-2-Methylmalate cpd:C02612; Pyruvic acid cpd:C00022; Acetyl-CoA cpd:C00024; Citraconic acid cpd:C02226; D-erythro-3-Methylmalate cpd:C06032; L-Threonine cpd:C00188; 3-Methyl-2-oxovaleric acid cpd:C00671; L-Leucine cpd:C00123; (R) 2,3-Dihydroxy-3-methylvalerate cpd:C06007; 2-Isopropylmalic acid cpd:C02504; 3-Isopropylmalate cpd:C04411; Alpha-ketoisovaleric acid cpd:C00141; L-Valine cpd:C00183; …
Glycolysis or Gluconeogenesis	31	1	0.35841	1.0261	1	1	0.01094	Alpha-D-Glucose cpd:C00267	Acetaldehyde cpd:C00084; Acetyl-CoA cpd:C00024; 2-(a-Hydroxyethyl)thiamine diphosphate cpd:C05125; Ethanol cpd:C00469; Pyruvic acid cpd:C00022; Thiamine pyrophosphate cpd:C00068; Enzyme N6-(lipoyl)lysine cpd:C15972; Enzyme N6-(dihydrolipoyl)lysine cpd:C15973; L-Lactic acid cpd:C00186; Phosphoenolpyruvic acid cpd:C00074; 2-Phospho-D-glyceric acid cpd:C00631; D-Glyceraldehyde 3-phosphate cpd:C00118…
Lysine biosynthesis	32	1	0.36759	1.0008	1	1	0	L-Homoserine cpd:C00263	Diaminopimelic acid cpd:C00666; N-Alpha-ccetyllysine cpd:C12989; N2-Acetyl-L-aminoadipate semialdehyde cpd:C12988; N2-Acetyl-L-aminoadipyl-delta-phosphate cpd:C12987; N2-Acetyl-L-aminoadipate cpd:C12986; Aminoadipic acid cpd:C00956; Oxaloglutarate cpd:C05533; UDP-N-acetylmuramoyl-L-alanyl-D-gamma-glutamyl-meso-2,6-diaminopimelate cpd:C04877; L-Aspartic acid cpd:C00049; L-Aspartyl-4-phosphate cpd:…
Vitamin B6 metabolism	32	1	0.36759	1.0008	1	1	0.07811	Pyridoxal cpd:C00250	D-Glyceraldehyde 3-phosphate cpd:C00118; D-Ribulose 5-phosphate cpd:C00199; Pyridoxamine cpd:C00534; 3-Amino-2-oxopropyl phosphate cpd:C11638; O-Phospho-4-hydroxy-L-threonine cpd:C06055; 4-Phospho-D-erythronate cpd:C03393; D-Erythrose 4-phosphate cpd:C00279; 3-Hydroxy-4-hydroxymethyl-2-methylpyridine-5-carboxylate cpd:C04773; Pyridoxine cpd:C00314; Pyridoxamine 5'-phosphate cpd:C00647; Oxoglutari…
Pentose phosphate pathway	32	1	0.36759	1.0008	1	1	0.09799	2-Dehydro-3-deoxy-D-gluconate cpd:C00204	Ribose 1,5-bisphosphate cpd:C01151; Glucose 6-phosphate cpd:C00668; 2-Keto-3-deoxy-6-phosphogluconic acid cpd:C04442; Deoxyribose cpd:C01801; Deoxyribose 1-phosphate cpd:C00672; Deoxyribose 5-phosphate cpd:C00673; D-Ribulose 5-phosphate cpd:C00117; alpha-D-Ribose 1-phosphate cpd:C00620; D-Ribose cpd:C00121; Sedoheptulose 7-phosphate cpd:C05382; D-Glyceraldehyde 3-phosphate cpd:C00118; D-Ribulose …
Purine metabolism	92	2	0.37574	0.97886	1	1	0.03617	Xanthine cpd:C00385; Glycine cpd:C00037	Guanosine diphosphate cpd:C00035; Xanthine cpd:C00385; Ureidoglycine cpd:C02091; Allantoic acid cpd:C00499; (S)-Ureidoglycolic acid cpd:C00603; Carbamoylphosphate cpd:C00169; D-Ribulose 5-phosphate cpd:C00117; Phosphoribosyl pyrophosphate cpd:C00119; L-Glutamine cpd:C00064; 5-Phosphoribosylamine cpd:C03090; Glycineamideribotide cpd:C03838; Phosphoribosylformylglycineamidine cpd:C04640; AICAR cpd:…
Methane metabolism	34	1	0.38557	0.95303	1	1	0	Glycine cpd:C00037	5,10-Methylenetetrahydromethanopterin cpd:C04377; Formaldehyde cpd:C00067; 5,6,7,8-Tetrahydromethanopterin cpd:C01217; 5-Formyl-5,6,7,8-tetrahydromethanopterin cpd:C01274; Methanofuran cpd:C00862; 5,10-Methenyltetrahydromethanopterin cpd:C04330; S-Formylglutathione cpd:C01031; 5,10-Methylene-THF cpd:C00143; Glycine cpd:C00037; H+ cpd:C00080; Hydrogen cpd:C00282; Carbon dioxide cpd:C00011; Formic …
Propanoate metabolism	35	1	0.39437	0.93046	1	1	0	2-Hydroxybutyric acid cpd:C05984	Propanoyl phosphate cpd:C02876; 2-Ketobutyric acid cpd:C00109; Propionic acid cpd:C00163; 2-Methylcitrate cpd:C02225; cis-2-Methylaconitate cpd:C04225; (S)-Methylmalonic acid semialdehyde cpd:C06002; Methylmalonic acid cpd:C02170; Methylmalonyl-CoA cpd:C00683; Propionyl-CoA cpd:C00100; Propinol adenylate cpd:C05983; R-Methylmalonyl-CoA cpd:C01213; Succinic acid cpd:C00042; Methylisocitric acid cp…
Ubiquinone and other terpenoid-quinone biosynthesis	36	1	0.40305	0.90868	1	1	0	L-Tyrosine cpd:C00082	2-Succinyl-5-enolpyruvyl-6-hydroxy-3-cyclohexene-1-carboxylate cpd:C16519; 2-Succinylbenzoyl-CoA cpd:C03160; 2-Succinylbenzoate cpd:C02730; (1R,6R)-6-Hydroxy-2-succinylcyclohexa-2,4-diene-1-carboxylate cpd:C05817; Isochorismate cpd:C00885; 4-Hydroxybenzoic acid cpd:C00156; Chorismate cpd:C00251; Spirodilactone cpd:C06986; 1,4-Dihydroxy-6-naphthoate cpd:C17018; Futalosine cpd:C16999; de-Hypoxanthi…
Glutathione metabolism	38	1	0.42006	0.86737	1	1	0	Glycine cpd:C00037	Gamma-Glutamylcysteine cpd:C00669; R-S-Cysteinylglycine cpd:C05729; R-S-Glutathione cpd:C02320; Glutathione cpd:C00051; Oxidized glutathione cpd:C00127; NADP cpd:C00006; NADPH cpd:C00005; Glycine cpd:C00037; L-Cysteine cpd:C00097; L-Glutamic acid cpd:C00025; Cysteinylglycine cpd:C01419; Pyroglutamic acid cpd:C01879; L-Amino acid cpd:C00151; 5-L-Glutamyl-L-alanine cpd:C03740; S-Substituted L-cyste…
Valine, leucine and isoleucine degradation	40	1	0.43659	0.82877	1	1	0.01657	Alpha-ketoisovaleric acid cpd:C00141	Enzyme N6-(lipoyl)lysine cpd:C15972; 2-Methyl-1-hydroxybutyl-ThPP cpd:C15978; Enzyme N6-(dihydrolipoyl)lysine cpd:C15973; 2-Methyl-1-hydroxypropyl-ThPP cpd:C15976; 3-Methyl-1-hydroxybutyl-ThPP cpd:C15974; Acetyl-CoA cpd:C00024; Beta-Leucine cpd:C02486; L-Leucine cpd:C00123; Acetoacetyl-CoA cpd:C00332; Acetoacetic acid cpd:C00164; 3-Hydroxy-3-methylglutaryl-CoA cpd:C00356; 3-Methylcrotonyl-CoA cpd…
Phenylalanine metabolism	45	1	0.47594	0.74247	1	1	0	L-Tyrosine cpd:C00082	4-Hydroxy-2-oxopentanoate cpd:C03589; L-Phenylalanine cpd:C00079; Phenylacetaldehyde cpd:C00601; Phenylacetic acid cpd:C07086; Phenylacetyl-CoA cpd:C00582; 2-Hydroxy-2,4-pentadienoate cpd:C00596; 2-Hydroxy-6-oxonona-2,4-diene-1,9-dioate cpd:C04479; 2-Hydroxy-6-ketononatrienedioate cpd:C12624; 3-(2,3-Dihydroxyphenyl)propanoate cpd:C04044; trans-2,3-Dihydroxycinnamate cpd:C12623; m-Coumaric acid cp…
Primary bile acid biosynthesis	47	1	0.49092	0.71147	1	1	0.00822	Glycine cpd:C00037	Cholesterol cpd:C00187; Cholest-5-ene-3beta,26-diol cpd:C15610; 25-Hydroxycholesterol cpd:C15519; 7 alpha,26-Dihydroxy-4-cholesten-3-one cpd:C17336; 4-Cholesten-7alpha,12alpha-diol-3-one cpd:C17339; 7a-Hydroxy-cholestene-3-one cpd:C05455; 7a,12a-Dihydroxy-5b-cholestan-3-one cpd:C05453; 5-b-Cholestane-3a ,7a ,12a-triol cpd:C05454; (25R)-3alpha,7alpha,12alpha-Trihydroxy-5beta-cholestan-26-oyl-CoA c…
Fructose and mannose metabolism	48	1	0.49825	0.69665	1	1	0.00471	Alpha-D-Glucose cpd:C00267	GDP-D-Rhamnose cpd:C03117; D-Fructose cpd:C00095; L-Sorbose cpd:C00247; Sorbitol cpd:C00794; Alpha-D-Glucose cpd:C00267; Levan cpd:C01355; D-Mannose cpd:C00159; Mannitol cpd:C00392; Beta-D-Fructose 2-phosphate cpd:C03267; Mannitol 1-phosphate cpd:C00644; D-Fructose 2,6-bisphosphate cpd:C00665; 1,4-b-D-Mannan cpd:C02492; Beta-D-Fructose 6-phosphate cpd:C05345; Mannose 6-phosphate cpd:C00275; Guano…
Fatty acid biosynthesis	49	1	0.50549	0.68224	1	1	0	Dodecanoic acid cpd:C02679	trans-Hexadec-2-enoyl-[acp] cpd:C05763; trans-Tetradec-2-enoyl-[acp] cpd:C05760; trans-Dodec-2-enoyl-[acp] cpd:C05758; trans-Dec-2-enoyl-[acp] cpd:C05754; trans-Oct-2-enoyl-[acp] cpd:C05751; trans-Hex-2-enoyl-[acp] cpd:C05748; But-2-enoyl-[acyl-carrier protein] cpd:C04246; Tetradecanoyl-[acp] cpd:C05761; Dodecanoyl-[acyl-carrier protein] cpd:C05223; Hexadecenoyl-[acyl-carrier protein] cpd:C16520;…
Starch and sucrose metabolism	50	1	0.51262	0.66823	1	1	0.03116	Alpha-D-Glucose cpd:C00267	1,4-beta-D-Glucan cpd:C00760; Cellobiose cpd:C00185; beta-D-Fructose cpd:C02336; Trehalose 6-phosphate cpd:C00689; 1,4-beta-D-Xylan cpd:C02352; Sucrose-6-phosphate cpd:C16688; Sucrose cpd:C00089; D-Glucoside cpd:C01798; 1,3-beta-D-Glucan cpd:C00965; UDP-D-Xylose cpd:C00190; Sucrose 6-phosphate cpd:C02591; GDP-glucose cpd:C00394; Uridine diphosphate glucuronic acid cpd:C00167; Uridine diphosphate …
Pentose and glucuronate interconversions	53	1	0.53341	0.62846	1	1	0.05922	2-Dehydro-3-deoxy-D-gluconate cpd:C00204	Pectic acid cpd:C00470; 3-Dehydro-L-gulonate 6-phosphate cpd:C14899; 3-Dehydro-L-gulonate cpd:C00618; 3-Methoxy-4-hydroxyphenylglycol glucuronide cpd:C03033; D-arabino-Hex-3-ulose 6-phosphate cpd:C06019; D-Ribulose 5-phosphate cpd:C00199; L-Arabinose cpd:C00259; L-Arabitol cpd:C00532; L-Ribulose cpd:C00508; Ribitol cpd:C00474; D-Ribulose cpd:C00309; L-Ribulose 5-phosphate cpd:C01101; D-Ribitol 5-…
Cysteine and methionine metabolism	56	1	0.55335	0.59177	1	1	0.02363	L-Homoserine cpd:C00263	O-Succinyl-L-homoserine cpd:C01118; 1-Aminocyclopropane-1-carboxylate cpd:C01234; S-Adenosylmethionine cpd:C00019; 2-Oxo-4-methylthiobutanoic acid cpd:C01180; 2-Hydroxy-3-keto-5-methylthiopentenyl-1-phosphate cpd:C15651; 1,2-Dihydroxy-3-keto-5-methylthiopentene cpd:C15606; 2,3-Diketo-5-methylthiopentyl-1-phosphate cpd:C15650; 5-Methylthioribulose 1-phosphate cpd:C04582; 5-Methylthioribose 1-phosp…
Amino sugar and nucleotide sugar metabolism	88	1	0.72064	0.32761	1	1	0	Alpha-D-Glucose cpd:C00267	UDP-4-dehydro-6-deoxy-D-glucose cpd:C04089; UDP-4-keto-rhamnose cpd:C17328; Uridine diphosphate glucose cpd:C00029; D-Glucuronic acid cpd:C00191; D-Glucuronic acid 1-phosphate cpd:C05385; 1-Phospho-alpha-D-galacturonate cpd:C04037; Uridine diphosphate glucuronic acid cpd:C00167; N-Acetyl-D-glucosamine cpd:C00140; N-Acetyl-D-Glucosamine 6-Phosphate cpd:C00357; N-Acetyl-alpha-D-glucosamine 1-phosph…
Steroid hormone biosynthesis	99	1	0.76262	0.271	1	1	0	Cholesterol sulfate cpd:C18043	Cortisol cpd:C00735; 19-Oxoandrost-4-ene-3,17-dione cpd:C05297; Aldosterone cpd:C01780; 18-Hydroxycorticosterone cpd:C01124; 11-Dehydrocorticosterone cpd:C05490; 19-Hydroxyandrost-4-ene-3,17-dione cpd:C05290; 19-Hydroxytestosterone cpd:C05294; 19-Oxotestosterone cpd:C05295; Cholesterol cpd:C00187; 20a,22b-Dihydroxycholesterol cpd:C05501; 20 alpha-Hydroxycholesterol cpd:C05500; 17a,20a-Dihydroxych…
Porphyrin and chlorophyll metabolism	104	1	0.77961	0.24896	1	1	0	Glycine cpd:C00037	Adenosyl cobinamide cpd:C06508; Cobinamide cpd:C05774; Cobalt-precorrin 7 cpd:C16244; Cobalt-precorrin 5B cpd:C16243; Cobalt-precorrin 5A cpd:C16242; Heme O cpd:C15672; Heme cpd:C00032; Glycine cpd:C00037; Divinylprotochlorophyllide cpd:C11831; Coproporphyrin III cpd:C03263; O-Phosphothreonine cpd:C12147; D-1-Aminopropan-2-ol O-phosphate cpd:C04122; Adenosyl cobyrinate hexaamide cpd:C06507; Chlor…
