# Supplementary material for: Nontargeted and targeted metabolic profile of metabolic syndrome patients: a study based on Yi and Han populations in Yunnan
Source: Front Endocrinol (Lausanne). 2025 May 14;16:1488099. doi: 10.3389/fendo.2025.1488099 (PMC12116332; doi:10.3389/fendo.2025.1488099)
Supplement: Supplementary file 1 [file DataSheet1.zip › 1488099_SupMaterial/Table S8.XLSX]

## Sheet: HCTR VS HMS
	.rownames	.colnames	r	p
1	BMI	X1.Methyl.L.histidine	-0.589503	0.000243879
2	SBP	X1.Methyl.L.histidine	-0.481742	0.00431779
3	DBP	X1.Methyl.L.histidine	-0.304976	0.0794583
4	TC	X1.Methyl.L.histidine	-0.463325	0.00578715
5	LDL.C	X1.Methyl.L.histidine	-0.456073	0.00722082
6	TG	X1.Methyl.L.histidine	-0.463737	0.00573816
7	HDL.C	X1.Methyl.L.histidine	0.294904	0.0904286
8	UA	X1.Methyl.L.histidine	-0.0226144	0.898982
9	FPG	X1.Methyl.L.histidine	-0.412623	0.015302
10	BMI	X3.Methyl.histidine	0.328062	0.0582038
11	SBP	X3.Methyl.histidine	0.242781	0.16604
12	DBP	X3.Methyl.histidine	0.291371	0.0945405
13	TC	X3.Methyl.histidine	0.179707	0.309165
14	LDL.C	X3.Methyl.histidine	0.251948	0.150249
15	TG	X3.Methyl.histidine	0.490791	0.00320781
16	HDL.C	X3.Methyl.histidine	-0.401711	0.0185271
17	UA	X3.Methyl.histidine	0.448468	0.00781107
18	FPG	X3.Methyl.histidine	0.314816	0.069764
19	BMI	D.Aspartic.acid	-0.406601	0.0170181
20	SBP	D.Aspartic.acid	-0.444461	0.00900826
21	DBP	D.Aspartic.acid	-0.491325	0.00316971
22	TC	D.Aspartic.acid	-0.235636	0.179736
23	LDL.C	D.Aspartic.acid	-0.225363	0.199292
24	TG	D.Aspartic.acid	-0.337639	0.0508323
25	HDL.C	D.Aspartic.acid	0.280999	0.107434
26	UA	D.Aspartic.acid	-0.269539	0.123177
27	FPG	D.Aspartic.acid	-0.329182	0.0573005
28	BMI	D.Citrulline	-0.534953	0.00111554
29	SBP	D.Citrulline	-0.248892	0.155385
30	DBP	D.Citrulline	-0.184667	0.295776
31	TC	D.Citrulline	-0.247555	0.158076
32	LDL.C	D.Citrulline	-0.262949	0.132792
33	TG	D.Citrulline	-0.385021	0.0245416
34	HDL.C	D.Citrulline	0.394224	0.0210526
35	UA	D.Citrulline	-0.0927496	0.601868
36	FPG	D.Citrulline	-0.276152	0.113897
37	BMI	D.Glutamic.acid	0.377416	0.0277727
38	SBP	D.Glutamic.acid	0.196333	0.264643
39	DBP	D.Glutamic.acid	0.0166628	0.925481
40	TC	D.Glutamic.acid	0.0829768	0.640828
41	LDL.C	D.Glutamic.acid	0.0780749	0.659671
42	TG	D.Glutamic.acid	0.464196	0.00568404
43	HDL.C	D.Glutamic.acid	-0.381236	0.0261086
44	UA	D.Glutamic.acid	0.377416	0.0277727
45	FPG	D.Glutamic.acid	0.151906	0.391102
46	BMI	D.Glutamine	0.419131	0.0136131
47	SBP	D.Glutamine	0.278533	0.110714
48	DBP	D.Glutamine	0.213101	0.226255
49	TC	D.Glutamine	0.305165	0.0792627
50	LDL.C	D.Glutamine	0.332926	0.0549141
51	TG	D.Glutamine	0.671303	1.38749e-05
52	HDL.C	D.Glutamine	-0.419589	0.0135002
53	UA	D.Glutamine	0.519367	0.00164594
54	FPG	D.Glutamine	0.339268	0.0496557
55	BMI	D.Histidine	0.558179	0.000602825
56	SBP	D.Histidine	0.408403	0.0171613
57	DBP	D.Histidine	0.292593	0.0931015
58	TC	D.Histidine	0.256112	0.143732
59	LDL.C	D.Histidine	0.277311	0.112337
60	TG	D.Histidine	0.78441	4.03406e-08
61	HDL.C	D.Histidine	-0.525021	0.0014324
62	UA	D.Histidine	0.464054	0.00570074
63	FPG	D.Histidine	0.434783	0.0101813
64	BMI	D.Methionine	-0.395599	0.0205685
65	SBP	D.Methionine	-0.255615	0.144252
66	DBP	D.Methionine	-0.104869	0.555027
67	TC	D.Methionine	-0.154187	0.383944
68	LDL.C	D.Methionine	-0.177693	0.313381
69	TG	D.Methionine	-0.242415	0.167173
70	HDL.C	D.Methionine	0.23409	0.182692
71	UA	D.Methionine	-0.185346	0.293971
72	FPG	D.Methionine	-0.258272	0.140268
73	BMI	D.Serine	0.475055	0.00452433
74	SBP	D.Serine	0.213751	0.223912
75	DBP	D.Serine	0.284033	0.103533
76	TC	D.Serine	0.175275	0.321444
77	LDL.C	D.Serine	0.236364	0.177787
78	TG	D.Serine	0.621475	8.75357e-05
79	HDL.C	D.Serine	-0.559095	0.00058781
80	UA	D.Serine	0.536175	0.00108116
81	FPG	D.Serine	0.223428	0.204015
82	BMI	D.Threonine	0.33234	0.0548125
83	SBP	D.Threonine	0.322231	0.06357
84	DBP	D.Threonine	0.361538	0.0356487
85	TC	D.Threonine	0.194071	0.271424
86	LDL.C	D.Threonine	0.128495	0.467399
87	TG	D.Threonine	0.513565	0.00189359
88	HDL.C	D.Threonine	-0.279471	0.109441
89	UA	D.Threonine	0.561846	0.000544734
90	FPG	D.Threonine	0.247268	0.158574
91	BMI	D.Tryptophan	0.620215	9.13353e-05
92	SBP	D.Tryptophan	0.452101	0.00779445
93	DBP	D.Tryptophan	0.31476	0.069817
94	TC	D.Tryptophan	0.259627	0.138125
95	LDL.C	D.Tryptophan	0.304507	0.0802686
96	TG	D.Tryptophan	0.754299	2.5786e-07
97	HDL.C	D.Tryptophan	-0.610589	0.000125628
98	UA	D.Tryptophan	0.514325	0.00185941
99	FPG	D.Tryptophan	0.367693	0.0324042
100	BMI	D.Valine	-0.403239	0.018044
101	SBP	D.Valine	-0.53369	0.00135552
102	DBP	D.Valine	-0.501873	0.00249325
103	TC	D.Valine	-0.25	0.153877
104	LDL.C	D.Valine	-0.274866	0.115638
105	TG	D.Valine	-0.322048	0.0632485
106	HDL.C	D.Valine	0.253343	0.148267
107	UA	D.Valine	-0.143021	0.419715
108	FPG	D.Valine	-0.381142	0.0261488
109	BMI	Glutathione	0.453205	0.0071088
110	SBP	Glutathione	0.129106	0.465268
111	DBP	Glutathione	-0.0715432	0.687627
112	TC	Glutathione	0.251987	0.150525
113	LDL.C	Glutathione	0.2767	0.113156
114	TG	Glutathione	0.418189	0.0138473
115	HDL.C	Glutathione	-0.293376	0.0921895
116	UA	Glutathione	0.139201	0.432367
117	FPG	Glutathione	0.0239933	0.892857
118	BMI	L.2.4.diaminobutyric.acid	-0.620063	9.18062e-05
119	SBP	L.2.4.diaminobutyric.acid	-0.448128	0.00840681
120	DBP	L.2.4.diaminobutyric.acid	-0.209891	0.233492
121	TC	L.2.4.diaminobutyric.acid	-0.338172	0.0504444
122	LDL.C	L.2.4.diaminobutyric.acid	-0.365623	0.0341524
123	TG	L.2.4.diaminobutyric.acid	-0.364081	0.0342776
124	HDL.C	L.2.4.diaminobutyric.acid	0.387195	0.0236771
125	UA	L.2.4.diaminobutyric.acid	-0.0090152	0.959643
126	FPG	L.2.4.diaminobutyric.acid	-0.22679	0.197113
127	BMI	L.Carnosine	0.464512	0.00564694
128	SBP	L.Carnosine	0.360733	0.0367654
129	DBP	L.Carnosine	0.0449438	0.800739
130	TC	L.Carnosine	0.179554	0.309583
131	LDL.C	L.Carnosine	0.266616	0.127323
132	TG	L.Carnosine	0.652656	2.87424e-05
133	HDL.C	L.Carnosine	-0.598823	0.000182942
134	UA	L.Carnosine	0.378027	0.0275008
135	FPG	L.Carnosine	0.313441	0.0710605
136	BMI	L.Citrulline	0.350523	0.0421103
137	SBP	L.Citrulline	0.335982	0.052623
138	DBP	L.Citrulline	0.29718	0.0878541
139	TC	L.Citrulline	0.375764	0.0285189
140	LDL.C	L.Citrulline	0.294423	0.0911974
141	TG	L.Citrulline	0.683684	8.31144e-06
142	HDL.C	L.Citrulline	-0.259607	0.138156
143	UA	L.Citrulline	0.302391	0.0821698
144	FPG	L.Citrulline	0.433254	0.0104803
145	BMI	L.Cysteic.acid	0.522118	0.00153881
146	SBP	L.Cysteic.acid	0.607028	0.000190437
147	DBP	L.Cysteic.acid	0.335091	0.052716
148	TC	L.Cysteic.acid	0.342757	0.0472097
149	LDL.C	L.Cysteic.acid	0.399236	0.0200222
150	TG	L.Cysteic.acid	0.474131	0.00461441
151	HDL.C	L.Cysteic.acid	-0.428757	0.0114037
152	UA	L.Cysteic.acid	0.569027	0.000445153
153	FPG	L.Cysteic.acid	0.364178	0.034226
154	BMI	L.Methionine	0.235006	0.180935
155	SBP	L.Methionine	0.106188	0.548625
156	DBP	L.Methionine	0.16724	0.344468
157	TC	L.Methionine	0.237317	0.176561
158	LDL.C	L.Methionine	0.139496	0.429852
159	TG	L.Methionine	0.511425	0.00199282
160	HDL.C	L.Methionine	-0.255329	0.145005
161	UA	L.Methionine	0.0883184	0.619407
162	FPG	L.Methionine	0.3058	0.0786089
163	BMI	Symmetric.dimethylarginine	0.417755	0.0139563
164	SBP	Symmetric.dimethylarginine	0.505577	0.00259064
165	DBP	Symmetric.dimethylarginine	0.393029	0.0214809
166	TC	Symmetric.dimethylarginine	0.21302	0.226436
167	LDL.C	Symmetric.dimethylarginine	0.29809	0.0870973
168	TG	Symmetric.dimethylarginine	0.392816	0.021558
169	HDL.C	Symmetric.dimethylarginine	-0.359844	0.0365863
170	UA	Symmetric.dimethylarginine	-0.0459928	0.796185
171	FPG	Symmetric.dimethylarginine	0.376863	0.0280209

## Sheet: YCTR VS YMS
	.rownames	.colnames	r	p
1	BMI	X3.Methyl.histidine	0.607906	0.0622549
2	SBP	X3.Methyl.histidine	0.670744	0.0337581
3	DBP	X3.Methyl.histidine	0.401218	0.250496
4	TC	X3.Methyl.histidine	0.607906	0.0622549
5	LDL.C	X3.Methyl.histidine	0.413376	0.235062
6	TG	X3.Methyl.histidine	0.38906	0.266478
7	HDL.C	X3.Methyl.histidine	-0.583589	0.0765377
8	UA	X3.Methyl.histidine	0.231004	0.520792
9	FPG	X3.Methyl.histidine	0.595747	0.0691558
10	BMI	D.Glutamine	0.376901	0.283003
11	SBP	D.Glutamine	0.567084	0.087349
12	DBP	D.Glutamine	0.486324	0.15408
13	TC	D.Glutamine	0.510641	0.131502
14	LDL.C	D.Glutamine	0.401218	0.250496
15	TG	D.Glutamine	0.595747	0.0691558
16	HDL.C	D.Glutamine	0.158055	0.662762
17	UA	D.Glutamine	0.328269	0.354418
18	FPG	D.Glutamine	0.340427	0.335782
19	BMI	L.2.4.diaminobutyric.acid	-0.462008	0.178857
20	SBP	L.2.4.diaminobutyric.acid	-0.408544	0.24113
21	DBP	L.2.4.diaminobutyric.acid	-0.44985	0.192076
22	TC	L.2.4.diaminobutyric.acid	-0.231004	0.520792
23	LDL.C	L.2.4.diaminobutyric.acid	0.25532	0.476493
24	TG	L.2.4.diaminobutyric.acid	-0.632222	0.0498461
25	HDL.C	L.2.4.diaminobutyric.acid	-0.0364743	0.920318
26	UA	L.2.4.diaminobutyric.acid	-0.243162	0.498434
27	FPG	L.2.4.diaminobutyric.acid	-0.547115	0.101678
28	BMI	L.Citrulline	0.699091	0.024471
29	SBP	L.Citrulline	0.548791	0.100422
30	DBP	L.Citrulline	0.57751	0.0804126
31	TC	L.Citrulline	0.662617	0.0368064
32	LDL.C	L.Citrulline	0.370822	0.291468
33	TG	L.Citrulline	0.784198	0.00724549
34	HDL.C	L.Citrulline	-0.200609	0.578406
35	UA	L.Citrulline	0.297874	0.403204
36	FPG	L.Citrulline	0.32219	0.363927
37	BMI	L.Homoserine	0.462008	0.178857
38	SBP	L.Homoserine	0.591474	0.0716948
39	DBP	L.Homoserine	0.486324	0.15408
40	TC	L.Homoserine	0.693012	0.0262929
41	LDL.C	L.Homoserine	0.583589	0.0765377
42	TG	L.Homoserine	0.729487	0.0166469
43	HDL.C	L.Homoserine	0.145897	0.687557
44	UA	L.Homoserine	0.170214	0.638259
45	FPG	L.Homoserine	0.279637	0.433926
46	BMI	L.Isoleucine	0.64438	0.0443115
47	SBP	L.Isoleucine	0.640256	0.0461402
48	DBP	L.Isoleucine	0.778119	0.00803314
49	TC	L.Isoleucine	0.498483	0.142518
50	LDL.C	L.Isoleucine	0.328269	0.354418
51	TG	L.Isoleucine	0.656538	0.0392044
52	HDL.C	L.Isoleucine	0.121581	0.737938
53	UA	L.Isoleucine	0.583589	0.0765377
54	FPG	L.Isoleucine	0.340427	0.335782
