# Supplementary material for: Nontargeted and targeted metabolic profile of metabolic syndrome patients: a study based on Yi and Han populations in Yunnan
Source: Front Endocrinol (Lausanne). 2025 May 14;16:1488099. doi: 10.3389/fendo.2025.1488099 (PMC12116332; doi:10.3389/fendo.2025.1488099)
Supplement: Supplementary file 1 [file DataSheet1.zip › 1488099_SupMaterial/Table S9-enrichment analysis.XLSX]

## Sheet: HCTRvsHMS
Pathway	Description	#.compounds.(all)	Compounds.(all)	#.compounds.(dem)	Compounds.(dem)	Total	Percent	Rich_factor	p_value	up_nums	down_nums	DA_score
hsa01100	Metabolic pathways	29	C01152;C00133;C00792;C00402;C00793;C00217;C00819;C00739;C00515;C00763;C00740;C00051;C03283;C00062;C00152;C00327;C00491;C00025;C00064;C00263;C00407;C00328;C00047;C00073;C00408;C00065;C00188;C00078;C00183	9	C01152;C00402;C00217;C00819;C00740;C00051;C03283;C00327;C00073	3074	100	0.00292778	0.0347622	6	3	0.333333
hsa00470	D-Amino acid metabolism	17	C00133;C00792;C00402;C00793;C00217;C00819;C00739;C00515;C00763;C00740;C00062;C00025;C00064;C00047;C00073;C00065;C00188	5	C00402;C00217;C00819;C00740;C00073	69	55.5556	0.0724638	9.16635e-08	4	1	0.6
hsa01230	Biosynthesis of amino acids	14	C03283;C00062;C00152;C00327;C00025;C00064;C00263;C00407;C00047;C00073;C00065;C00188;C00078;C00183	3	C03283;C00327;C00073	128	33.3333	0.0234375	0.00170567	2	1	0.333333
hsa01210	2-Oxocarboxylic acid metabolism	7	C03283;C00025;C00407;C00047;C00073;C00078;C00183	2	C03283;C00073	144	22.2222	0.0138889	0.0320734	1	1	0
hsa01240	Biosynthesis of cofactors	8	C00051;C00025;C00064;C00328;C00073;C00065;C00078;C00183	2	C00051;C00073	328	22.2222	0.00609756	0.137624	2	0	1
hsa00260	Glycine, serine and threonine metabolism	6	C00740;C03283;C00263;C00065;C00188;C00078	2	C00740;C03283	48	22.2222	0.0416667	0.0038865	1	1	0
hsa00270	Cysteine and methionine metabolism	6	C00793;C00051;C00491;C00263;C00073;C00065	2	C00051;C00073	67	22.2222	0.0298507	0.00746767	2	0	1
hsa00250	Alanine, aspartate and glutamate metabolism	4	C00402;C00152;C00025;C00064	1	C00402	28	11.1111	0.0357143	0.055116	0	1	-1
hsa00220	Arginine biosynthesis	4	C00062;C00327;C00025;C00064	1	C00327	23	11.1111	0.0434783	0.0454766	1	0	1
hsa00340	Histidine metabolism	2	C01152;C00025	1	C01152	47	11.1111	0.0212766	0.0909615	0	1	-1
hsa00480	Glutathione metabolism	2	C00051;C00025	1	C00051	38	11.1111	0.0263158	0.0741356	1	0	1
hsa00970	Aminoacyl-tRNA biosynthesis	11	C00062;C00152;C00025;C00064;C00407;C00047;C00073;C00065;C00188;C00078;C00183	1	C00073	52	11.1111	0.0192308	0.100191	1	0	1
hsa02010	ABC transporters	10	C00051;C00062;C00491;C00025;C00064;C00407;C00047;C00065;C00188;C00183	1	C00051	138	11.1111	0.00724638	0.246434	1	0	1
hsa04148	Efferocytosis	2	C00062;C00073	1	C00073	21	11.1111	0.047619	0.0415964	1	0	1
hsa04216	Ferroptosis	3	C00051;C00491;C00025	1	C00051	29	11.1111	0.0344828	0.0570335	1	0	1
hsa04918	Thyroid hormone synthesis	1	C00051	1	C00051	21	11.1111	0.047619	0.0415964	1	0	1
hsa04976	Bile secretion	1	C00051	1	C00051	97	11.1111	0.0103093	0.179585	1	0	1
hsa04974	Protein digestion and absorption	12	C00062;C00152;C00491;C00025;C00064;C00407;C00047;C00073;C00065;C00188;C00078;C00183	1	C00073	47	11.1111	0.0212766	0.0909615	1	0	1
hsa04980	Cobalamin transport and metabolism	1	C00073	1	C00073	14	11.1111	0.0714286	0.0279052	1	0	1
hsa04978	Mineral absorption	8	C00152;C00064;C00407;C00073;C00065;C00188;C00078;C00183	1	C00073	29	11.1111	0.0344828	0.0570335	1	0	1
hsa04742	Taste transduction	3	C00133;C00740;C00025	1	C00740	32	11.1111	0.03125	0.0627651	1	0	1
hsa05208	Chemical carcinogenesis - reactive oxygen species	1	C00051	1	C00051	57	11.1111	0.0175439	0.109338	1	0	1
hsa05230	Central carbon metabolism in cancer	9	C00062;C00152;C00025;C00064;C00407;C00073;C00065;C00078;C00183	1	C00073	37	11.1111	0.027027	0.0722491	1	0	1
hsa05415	Diabetic cardiomyopathy	1	C00051	1	C00051	39	11.1111	0.025641	0.0760187	1	0	1
hsa01523	Antifolate resistance	1	C00073	1	C00073	17	11.1111	0.0588235	0.033794	1	0	1

## Sheet: YCTRvsYMS
Pathway	Description	#.compounds.(all)	Compounds.(all)	#.compounds.(dem)	Compounds.(dem)	Total	Percent	Rich_factor	p_value	up_nums	down_nums	DA_score
hsa01100	Metabolic pathways	29	C01152;C00133;C00792;C00402;C00793;C00217;C00819;C00739;C00515;C00763;C00740;C00051;C03283;C00062;C00152;C00327;C00491;C00025;C00064;C00263;C00407;C00328;C00047;C00073;C00408;C00065;C00188;C00078;C00183	5	C00819;C03283;C00327;C00263;C00407	3074	100	0.00162655	0.154862	4	1	0.6
hsa01230	Biosynthesis of amino acids	14	C03283;C00062;C00152;C00327;C00025;C00064;C00263;C00407;C00047;C00073;C00065;C00188;C00078;C00183	4	C03283;C00327;C00263;C00407	128	80	0.03125	3.15915e-06	3	1	0.5
hsa01210	2-Oxocarboxylic acid metabolism	7	C03283;C00025;C00407;C00047;C00073;C00078;C00183	2	C03283;C00407	144	40	0.0138889	0.00969768	1	1	0
hsa00260	Glycine, serine and threonine metabolism	6	C00740;C03283;C00263;C00065;C00188;C00078	2	C03283;C00263	48	40	0.0416667	0.00110969	1	1	0
hsa00920	Sulfur metabolism	2	C00263;C00065	1	C00263	34	20	0.0294118	0.0375316	1	0	1
hsa00270	Cysteine and methionine metabolism	6	C00793;C00051;C00491;C00263;C00073;C00065	1	C00263	67	20	0.0149254	0.0728732	1	0	1
hsa00280	Valine, leucine and isoleucine degradation	2	C00407;C00183	1	C00407	42	20	0.0238095	0.0461965	1	0	1
hsa00290	Valine, leucine and isoleucine biosynthesis	3	C00407;C00188;C00183	1	C00407	23	20	0.0434783	0.0255145	1	0	1
hsa00220	Arginine biosynthesis	4	C00062;C00327;C00025;C00064	1	C00327	23	20	0.0434783	0.0255145	1	0	1
hsa00470	D-Amino acid metabolism	17	C00133;C00792;C00402;C00793;C00217;C00819;C00739;C00515;C00763;C00740;C00062;C00025;C00064;C00047;C00073;C00065;C00188	1	C00819	69	20	0.0144928	0.0749812	1	0	1
hsa00970	Aminoacyl-tRNA biosynthesis	11	C00062;C00152;C00025;C00064;C00407;C00047;C00073;C00065;C00188;C00078;C00183	1	C00407	52	20	0.0192308	0.0569399	1	0	1
hsa02010	ABC transporters	10	C00051;C00062;C00491;C00025;C00064;C00407;C00047;C00065;C00188;C00183	1	C00407	138	20	0.00724638	0.145396	1	0	1
hsa04974	Protein digestion and absorption	12	C00062;C00152;C00491;C00025;C00064;C00407;C00047;C00073;C00065;C00188;C00078;C00183	1	C00407	47	20	0.0212766	0.0515804	1	0	1
hsa04978	Mineral absorption	8	C00152;C00064;C00407;C00073;C00065;C00188;C00078;C00183	1	C00407	29	20	0.0344828	0.0320841	1	0	1
hsa05230	Central carbon metabolism in cancer	9	C00062;C00152;C00025;C00064;C00407;C00073;C00065;C00078;C00183	1	C00407	37	20	0.027027	0.0407883	1	0	1
hsa05131	Shigellosis	1	C00407	1	C00407	14	20	0.0714286	0.0155934	1	0	1
